# Supplementary material for: Musical Preferences are Linked to Cognitive Styles
Source: PLoS One. 2015 Jul 22;10(7):e0131151. doi: 10.1371/journal.pone.0131151 (PMC4511638; doi:10.1371/journal.pone.0131151)
Supplement: S1 Data — (ZIP) [file pone.0131151.s001.zip]

Archive with 1 entries (1 files):
- Study 2 Data for PLOS ONE.xlsx
