# Supplementary material for: Musical Preferences are Linked to Cognitive Styles
Source: PLoS One. 2015 Jul 22;10(7):e0131151. doi: 10.1371/journal.pone.0131151 (PMC4511638; doi:10.1371/journal.pone.0131151)
Supplement: S1 Data — (ZIP) [file pone.0131151.s001.zip › Study 2 Data for PLOS ONE.xlsx]

## Sheet: Study 2 Data for PLOS ONE
ResponseID	StartDate	EndDate	age	gender	ethn	edu	occupation	instrument	instrument_text	training	notation	primary	q1	q6	q11	q16	q21	q2	q7	q12	q17	q22	q3	q8	q13	q18	q23	q4	q9	q14	q19	q24	q5	q10	q15	q20	q25	eq1	eq2	eq3	eq4	eq5	eq6	eq7	eq8	eq9	eq10	eq11	eq12
R_00KSRYI0NEoqwvP	2013-10-22 18:03:19	2013-10-22 18:29:32	36	2	10	3	telemarketer	1	clarinet, bass clarinet, alto clarinet, obo, mallet purcision, french horn, piano and many more	3	4	2	6	2	5	7	1	5	2	5	5	3	3	1	5	6	4	6	5	4	5	2	4	2	5	7	4	1	3	4	4	1	2	2	3	2	2	3	4
R_00OB1VOIaANqKtD	2013-10-21 21:44:20	2013-10-21 22:05:19	52	2	15	3	analyst	2		3	2	2	3	2	2	7	1	1	3	7	8	1	3	1	6	4	1	3	5	3	7	2	1	1	1	7	3	2	1	4	2	1	4	1	2	4	4	4	2
R_02QcGoxdXCi3jGB	2013-10-22 00:49:01	2013-10-22 01:13:58	32	1	8	3	barista	2		1	1	2	1	1	1	3	1	1	3	1	3	1	3	1	1	1	1	1	4	1	2	1	1	3	2	2	1	2	4	2	2	4	4	1	4	4	4	4	4
R_067dHxYebfbGl6t	2013-10-23 21:40:02	2013-10-23 22:24:34	25	2	1	2	Mturk	2		3	2	2	9	7	5	4	3	7	2	7	6	4	7	8	4	6	8	8	8	6	2	5	9	8	6	4	4	1	2	2	2	1	1	3	3	4	3	2	4
R_080iCAP0Gsc6Ksl	2013-10-23 04:05:02	2013-10-23 04:22:03	26	2	15	3	rn	2		1	1	2	6	6	6	5	2	3	5	5	6	6	5	2	7	6	2	5	3	4	3	4	6	2	4	4	7	3	3	3	2	1	2	2	2	2	3	3	3
R_09CivRU6RYYamUd	2013-10-23 14:59:03	2013-10-23 15:18:06	28	2	15	2	CNA	2		1	2	2	4	6	7	5	1	2	7	7	4	1	5	5	8	4	1	3	8	5	3	1	1	4	5	2	1	2	3	3	3	2	1	2	3	3	3	3	3
R_0Bt4fBo1sE8hCS1	2013-10-23 19:56:21	2013-10-23 20:29:32	25	1	15	3	Tech support	1	Guitar	1	3	2	8	6	6	7	1	4	8	8	9	3	7	2	7	7	3	4	3	4	8	1	6	2	6	8	7	2	3	4	2	2	1	2	2	3	4	4	3
R_0GGrQq7jdDrAES1	2013-10-24 00:26:13	2013-10-24 01:03:18	29	1	15	3	retail sales associate	2		1	1	2	9	6	3	1	3	9	7	8	1	2	8	6	8	1	7	6	6	8	1	7	6	3	6	1	5	1	3	2	1	2	1	1	1	2	4	4	3
R_0icTLFGN1mrDYIl	2013-10-23 18:31:21	2013-10-23 18:52:03	27	2	15	4	chiropractor	1	guitar	1	2	2	6	4	4	6	6	3	4	7	6	6	8	6	7	3	3	3	7	8	4	8	4	6	7	6	4	2	2	2	2	4	1	1	2	3	2	1	4
R_0ie5A56UdKWfftX	2013-10-23 02:08:29	2013-10-23 02:21:34	18	1	15	2	Student	2		1	2	2	6	4	7	5	7	5	7	5	3	3	3	6	7	4	7	5	4	7	5	6	6	3	5	6	4	2	2	2	3	2	3	2	2	3	2	3	2
R_0ihMpbDlV59kzzf	2013-10-23 05:59:49	2013-10-23 06:17:05	25	2	15	4	Student	1	Violin	2	2	2	4	6	6	8	2	3	8	7	9	4	4	2	7	5	2	3	3	8	4	1	1	1	5	5	9	2	3	4	3	1	2	3	2	3	3	3	4
R_0Ik67nWKW4yRJgp	2013-10-21 22:13:36	2013-10-21 22:31:52	39	2	15	4	Teacher	2		1	1	2	5	5	5	5	5	5	5	5	5	5	5	5	5	5	5	5	5	5	5	5	5	5	5	5	5	2	3	3	4	2	2	2	2	2	3	3	3
R_0iWyH0utxAgms0B	2013-10-24 00:26:02	2013-10-24 00:55:54	57	2	15	2	Marketing specialist	2		1	1	2	4	6	5	5	2	3	2	8	5	3	5	2	8	6	5	6	2	2	4	5	5	4	5	6	2	2	3	4	4	2	1	1	2	3	4	4	4
R_0kygvcdwnTeXex7	2013-10-23 02:36:20	2013-10-23 02:56:09	28	1	15	3	teacher	2		1	1	2	4	3	4	8	6	6	2	4	9	8	6	2	6	6	6	2	6	1	7	6	2	7	7	8	7	1	4	2	1	3	1	1	3	1	4	4	4
R_0lbBFVP4zMs2oyp	2013-10-21 18:51:12	2013-10-21 19:29:22	64	2	15	2	Retired	2		1	2	2	9	7	2	6	6	7	7	9	1	8	8	1	8	2	8	7	2	7	1	8	3	7	6	2	8	1	4	4	2	1	2	1	3	4	4	3	2
R_0lhtQTTkdCbpCK1	2013-10-23 15:25:26	2013-10-23 15:41:18	40	2	15	3	merchandiser	2		1	2	2	5	1	5	3	8	8	2	6	1	9	1	1	5	1	9	4	8	1	6	8	7	8	1	1	4	2	3	4	3	1	1	3	3	1	3	4	4
R_0lHyXfmx8ifZIxL	2013-10-22 23:34:08	2013-10-23 00:04:07	45	2	15	2	homemaker	1	guitar,flute	4	4	2	9	4	2	4	3	6	4	7	6	8	6	6	6	6	7	7	7	7	4	6	8	4	2	6	4	1	3	1	3	1	1	2	3	2	3	4	4
R_0NhFsVeGyKpABP7	2013-10-22 01:27:36	2013-10-22 01:53:53	25	1	15	3	Teaching Assistant	2		1	1	2	6	5	5	5	2	3	4	7	4	4	5	3	8	4	2	3	6	5	3	3	5	2	6	4	1	2	2	4	3	2	2	1	2	4	3	4	3
R_0NXYnXksIJfTnKd	2013-10-22 00:08:35	2013-10-22 00:29:54	19	2	15	2	Sales	2		2	2	2	4	6	3	7	1	5	2	7	7	6	6	4	7	6	2	3	5	3	6	1	6	1	7	7	4	2	2	4	3	1	1	1	1	4	4	4	2
R_0Olp6hT2bVbLGvz	2013-10-23 22:08:30	2013-10-23 22:37:18	22	1	15	3	sales assistant	1	guitar	1	3	2	6	4	6	1	3	6	3	7	1	3	7	6	5	2	6	7	8	6	2	6	7	7	6	1	4	1	3	1	4	1	1	1	4	3	4	2	4
R_0qdsWFnA8D3xBOJ	2013-10-23 01:51:21	2013-10-23 02:20:51	31	2	15	3	freelancer	1	piano, guitar	2	2	2	5	5	5	5	5	5	7	6	6	4	5	5	5	5	3	5	5	5	5	9	5	3	6	5	7	2	2	4	3	3	1	2	1	4	3	4	3
R_0qsSDSs8b44RFrv	2013-10-22 20:20:57	2013-10-22 20:42:17	38	1	15	2	Server/Writer	1	Flute	4	3	2	7	7	7	7	5	7	7	8	7	5	7	5	8	7	5	5	3	6	7	5	6	2	7	7	7	2	2	2	2	4	1	2	3	4	2	4	3
R_0St1wm50moFBwEd	2013-10-21 19:43:22	2013-10-21 20:06:58	35	2	15	3	retail department head	1	clairinet	4	4	2	6	4	7	8	6	7	6	7	8	3	3	4	7	7	8	6	4	8	9	7	4	3	4	9	6	1	2	4	3	1	1	1	2	3	3	4	3
R_0SwqbrCruY2O9Nj	2013-10-23 14:16:52	2013-10-23 14:48:29	36	2	1	2	Customer Service Rep	1	Piano	2	3	2	7	2	8	5	1	8	3	7	8	3	9	5	8	7	5	8	8	2	6	2	5	7	4	6	3	2	3	2	4	3	2	1	3	3	4	3	4
R_0T9D34vJ3tohplj	2013-10-23 07:26:43	2013-10-23 08:02:53	37	2	15	3	Retail	2		2	1	2	7	6	5	5	3	6	7	7	3	2	7	6	5	3	5	6	6	6	3	3	7	8	5	4	4	1	3	2	2	2	1	2	2	3	4	4	2
R_0U2Ueqzhqm8i0oB	2013-10-23 19:04:03	2013-10-23 19:35:18	23	1	15	3	Freelance sports writer	2		1	1	2	6	4	5	8	7	6	5	7	8	6	4	7	6	7	5	5	7	5	7	7	6	6	6	8	4	2	3	2	3	3	1	1	3	3	3	4	4
R_0UPFKKCBNi3OO57	2013-10-23 12:08:48	2013-10-23 12:32:42	26	1	15	2	student	1	ocarina, guitar, bass	1	1	2	7	6	3	6	4	3	8	7	6	6	6	6	6	6	7	3	7	7	8	6	6	7	5	8	2	1	1	4	1	1	4	1	4	4	4	1	4
R_0upjP97tFAQ1Us5	2013-10-21 22:01:47	2013-10-21 22:29:41	19	2	15	3	student	2		2	1	2	6	7	8	7	4	8	6	7	4	4	7	7	7	6	3	8	7	8	6	6	5	6	7	5	5	2	2	4	3	2	2	2	3	3	3	3	4
R_0VWOCo3HKk0qtsV	2013-10-21 18:50:28	2013-10-21 19:15:59	21	1	8	3	student	2		1	1	2	5	5	5	5	1	5	3	4	5	2	5	2	4	4	2	5	5	4	3	2	4	3	5	4	1	2	3	2	2	3	2	2	3	3	3	2	3
R_0VZLBjjbBxRyfxb	2013-10-22 04:12:32	2013-10-22 04:42:39	50	2	15	3	Health Coach	1	Piano	4	3	2	7	6	8	5	3	8	4	8	6	6	7	4	8	4	7	5	6	5	4	6	5	3	8	6	7	1	3	2	3	2	2	3	3	2	3	3	4
R_0wGaJGO24e3Hzz7	2013-10-23 16:38:03	2013-10-23 16:57:37	32	2	15	3	Director at a technology company	1	piano, saxophone	5	4	2	9	6	9	7	1	8	5	9	4	3	5	4	9	2	4	8	2	8	4	8	7	6	6	6	1	1	4	4	4	2	1	3	4	3	4	4	4
R_0xFWucp2axFJfGR	2013-10-23 02:57:03	2013-10-23 03:16:30	29	2	15	3	Writer	2		3	2	2	7	3	1	4	1	7	1	6	7	1	4	1	8	2	3	2	7	6	3	1	6	1	4	7	1	1	2	3	3	1	1	3	1	4	4	4	4
R_0xG0ePqh4IjWnyJ	2013-10-23 06:08:39	2013-10-23 06:59:05	38	1	12	2	Lego Artist/Sculptor	1	Guitar keyboard vocals bass guitar	2	3	2	8	8	8	7	4	8	3	9	7	3	8	7	8	6	5	8	6	5	6	5	8	2	5	7	1	1	3	4	4	1	1	3	4	1	4	4	4
R_0xszdnPtscxGUXX	2013-10-22 19:31:40	2013-10-22 20:04:20	30	2	15	4	Personal Banker	1	piano, saxophone,	5	4	2	9	6	9	8	6	8	4	8	8	5	5	5	7	6	8	6	5	4	6	7	6	7	9	7	7	1	3	3	3	2	1	2	4	4	2	4	4
R_1AOrEp8UXRfFysd	2013-10-22 17:44:48	2013-10-22 18:10:07	42	2	15	3	actor	1	Guitar	1	1	2	7	7	6	8	6	4	8	9	7	1	9	7	8	6	9	8	4	6	7	7	9	5	5	7	1	1	4	1	2	1	2	2	4	3	4	3	4
R_1BL4ENx1jEBy4PX	2013-10-21 22:18:10	2013-10-21 23:12:31	27	2	1	2	homemaker	2		2	2	2	9	1	2	1	5	6	1	5	2	1	6	5	7	1	2	7	3	7	1	6	5	3	4	1	3	2	3	3	2	3	1	2	3	1	4	3	3
R_1BLIlt6diIvLrbn	2013-10-22 05:10:38	2013-10-22 05:38:48	33	1	15	3	Social work	2		1	2	2	8	4	6	7	4	7	4	7	7	5	7	4	8	6	6	5	8	8	7	5	7	6	8	8	6	1	2	2	2	1	1	1	3	4	2	2	2
R_1BWldi4ZNn3onHf	2013-10-23 07:57:36	2013-10-23 08:25:08	28	2	15	2	Massage Therapist	2		1	1	2	6	2	3	4	3	7	6	8	7	4	5	3	6	6	6	7	5	6	6	9	6	3	4	1	1	2	1	2	2	1	2	2	3	3	4	4	2
R_1CkbNsLAT3WSxyl	2013-10-22 01:48:09	2013-10-22 02:15:24	53	1	15	4	Retired	2		1	1	2	8	6	5	2	7	7	6	9	4	8	6	3	9	3	8	5	5	5	1	8	6	3	4	2	6	1	3	4	2	4	3	1	2	2	4	4	3
R_1ES646AnXkNOfQh	2013-10-22 05:44:33	2013-10-22 06:11:49	26	2	15	3	Private Tutor	1	Violin	3	3	2	7	6	1	9	1	6	2	3	4	2	7	3	2	6	1	1	5	2	4	1	3	4	3	5	1	1	2	4	4	2	2	2	2	3	4	3	4
R_1FEjpXLbfNdS2Vf	2013-10-21 18:36:46	2013-10-21 19:01:17	46	2	15	3	artist	2		1	1	2	3	3	8	8	4	2	6	9	6	3	5	4	9	3	3	2	8	6	4	4	6	3	7	9	8	1	4	2	2	2	1	2	4	3	3	3	4
R_1FG4YafabApAtFj	2013-10-24 00:38:48	2013-10-24 01:07:09	35	2	15	2	homemaker	2		1	2	2	8	4	2	3	1	7	3	6	4	3	4	1	6	6	3	4	4	2	3	8	7	1	4	6	2	1	2	2	1	1	1	1	3	1	1	4	4
R_1G30N8AaFIdlujH	2013-10-22 21:26:02	2013-10-22 21:54:05	33	2	15	4	HR Consultant	1	Piano, Voice	5	4	2	5	4	3	6	3	6	4	8	4	4	3	3	8	6	7	6	7	4	3	3	6	7	4	2	6	1	3	1	3	3	2	3	4	3	3	4	3
R_1GhFJPPmmUL7yL3	2013-10-22 20:45:12	2013-10-22 20:57:38	21	2	15	2	Cook	1	Guitar	3	2	2	3	2	6	8	5	5	5	6	6	5	1	1	6	1	1	1	1	5	7	6	1	1	5	8	8	3	1	4	3	2	2	2	2	3	3	3	4
R_1GhXOsPAvX2AytT	2013-10-22 04:11:41	2013-10-22 04:37:51	32	1	16	3	Chef	2		1	2	2	4	8	4	5	5	4	5	6	7	6	6	8	7	6	6	6	7	7	7	6	7	6	6	6	6	2	3	2	2	1	2	2	3	3	3	2	3
R_1GrIGoOxVJ7mxrT	2013-10-23 01:33:30	2013-10-23 01:53:30	32	2	15	3	student, freelancer, blogger	1	flute	2	3	2	6	7	5	7	1	4	6	8	7	5	7	5	6	6	2	4	6	5	6	3	6	4	6	7	3	2	2	3	2	3	2	2	2	3	2	3	3
R_1IjTVsvVJXRLYgt	2013-10-21 18:45:44	2013-10-21 19:18:09	59	1	15	2	computer technician	2		2	2	2	9	6	6	9	8	8	7	8	7	9	6	6	5	4	9	9	7	5	4	9	8	7	9	5	9	1	1	3	4	2	2	2	1	1	4	4	4
R_1MjgVgGOumxaLJ3	2013-10-22 17:55:16	2013-10-22 18:25:37	37	2	15	3	admin	2		1	2	2	8	6	7	7	6	4	7	7	8	7	7	8	7	7	7	6	6	6	7	6	7	7	6	8	8	1	3	3	4	2	1	1	2	2	4	4	4
R_1MksINujV8QV1J3	2013-10-22 04:03:47	2013-10-22 04:32:02	21	2	15	3	Student	2		3	3	2	5	3	7	8	6	2	3	6	8	2	2	8	5	5	5	3	5	3	2	6	7	8	5	8	5	1	2	4	1	1	1	3	3	4	3	4	4
R_1Mnn4isferZr0mV	2013-10-22 05:19:03	2013-10-22 05:50:00	25	2	15	3	Accompianist	1	Piano, Voice, Harp	5	4	1	6	6	6	8	3	3	6	6	7	1	6	5	6	8	3	2	6	8	7	6	2	4	7	8	2	2	1	4	3	1	1	1	2	3	4	2	2
R_1NwXPuBUtID7bZX	2013-10-21 21:06:23	2013-10-21 21:28:29	22	2	15	3	Nursing Student	2		1	1	2	5	3	5	8	4	4	7	6	8	3	5	2	9	5	5	6	2	5	6	7	4	1	6	5	6	1	2	4	4	2	1	4	4	2	3	4	4
R_1RXPLfM549jSd8x	2013-10-23 00:07:17	2013-10-23 00:32:59	24	2	1	2	Merchandising Associate	2		1	1	2	8	6	6	3	2	6	7	6	6	3	6	7	4	6	6	6	7	3	6	3	6	6	9	3	2	1	3	2	3	3	2	3	1	1	4	4	2
R_1STcjRLsIa96KhL	2013-10-22 21:43:53	2013-10-22 22:12:04	33	2	15	3	Project Coordinator	2		1	1	2	3	1	1	6	2	1	1	2	7	3	2	2	1	6	5	2	1	6	7	2	5	2	3	7	7	2	3	1	1	4	2	1	1	4	4	4	3
R_1SxfcIQcTXpgtCd	2013-10-22 02:13:52	2013-10-22 02:29:35	22	2	15	3	educator	2		2	2	2	4	4	6	5	3	5	4	6	6	2	4	4	6	5	2	3	7	7	6	3	4	4	5	5	1	2	2	2	2	2	2	2	2	3	2	3	2
R_1Tx4AoCzLgP76V7	2013-10-21 19:53:51	2013-10-21 20:17:44	21	2	13	2	Student	1	Piano, drum kit and tablas	5	4	2	2	4	9	7	3	2	3	6	3	3	2	2	4	3	6	1	2	8	8	6	9	3	6	7	2	1	2	1	4	1	1	2	2	4	2	4	4
R_1XnG3gtLrS1GX89	2013-10-21 18:02:32	2013-10-21 18:44:19	32	2	1	4	freelancer	1	trumpet	3	3	2	6	5	3	4	3	5	3	6	3	3	7	3	6	2	4	7	4	7	5	3	3	5	4	6	4	2	4	4	2	1	2	2	1	3	2	4	4
R_1XNQZ1HrVkbMTEF	2013-10-22 00:04:26	2013-10-22 00:41:37	57	1	15	2	electrican	2		1	1	2	5	5	3	8	7	4	4	6	6	7	4	5	6	6	6	5	5	5	7	8	7	6	4	8	5	2	3	3	2	1	3	1	2	4	3	3	3
R_1Y0Q5vntnWQuCGh	2013-10-22 12:24:21	2013-10-22 12:39:25	29	2	15	2	Retail Manager	2		2	2	2	7	4	8	4	7	2	2	8	2	6	6	1	6	2	6	3	6	7	5	6	6	6	6	4	8	1	2	4	2	2	1	1	2	1	3	4	2
R_1YN7ntjqghTgs3H	2013-10-21 21:40:17	2013-10-21 22:01:51	41	2	15	3	bookseller	2		1	1	2	3	5	6	2	3	3	5	9	3	3	6	6	8	2	2	3	7	8	1	3	4	6	8	1	7	1	2	2	2	1	1	3	2	3	3	4	3
R_1zCIeWYX417wW1L	2013-10-23 00:57:07	2013-10-23 01:40:55	27	1	15	2	Student	2		3	2	2	6	5	5	7	4	5	7	6	6	4	7	7	7	5	6	6	7	5	6	5	5	7	6	3	4	2	3	4	3	3	1	2	3	4	4	3	3
R_1zWcNzDPDuKBGlL	2013-10-22 12:17:40	2013-10-22 12:44:38	55	2	15	2	Exec Asst	2		1	1	2	9	8	3	3	6	7	2	5	2	6	6	1	3	5	7	6	1	3	2	7	6	1	4	4	7	2	2	3	3	4	2	1	3	2	3	4	3
R_23GsO2wlKxh4qot	2013-10-23 05:15:54	2013-10-23 05:45:15	51	1	15	4	clergy	1	clarinet, guitar, bassoon	3	3	2	8	7	7	5	7	8	2	7	5	6	6	1	8	4	8	7	4	9	3	8	7	3	7	5	8	3	4	4	2	2	2	2	2	3	2	4	3
R_25HPy5p0UpLQOhf	2013-10-22 22:30:03	2013-10-22 22:54:07	53	2	15	3	retail	2		2	2	2	4	6	4	8	4	4	7	6	8	6	6	4	6	6	4	4	6	3	7	6	6	7	4	7	5	2	3	2	2	3	2	2	3	3	3	3	3
R_26an8GCb0b40deJ	2013-10-22 20:09:40	2013-10-22 20:32:56	22	1	15	3	Student	1	Piano, violin, and guitar	5	4	2	9	4	9	9	3	9	4	9	8	2	7	7	9	7	5	5	5	6	7	6	2	4	8	8	2	2	2	4	1	2	1	1	2	4	1	3	3
R_29LEBugCVadEm9f	2013-10-24 00:30:34	2013-10-24 00:50:55	37	2	15	3	Book editor	2		1	2	2	3	4	6	7	1	2	6	7	5	2	4	3	8	2	1	2	3	8	5	2	4	4	7	6	5	2	2	2	3	2	3	3	2	4	3	2	2
R_2aCzNd6O2egLym1	2013-10-22 18:12:30	2013-10-22 18:36:58	48	2	15	2	bartender	2		1	1	2	6	2	5	3	2	5	5	6	5	2	5	4	3	1	7	3	5	3	6	4	4	6	7	6	2	2	2	4	3	3	2	2	4	2	2	4	3
R_2c0xkuZVUw7zmkt	2013-10-24 00:26:09	2013-10-24 00:56:51	39	1	15	3	sales	2		3	1	2	6	3	5	6	3	3	3	6	8	2	5	4	6	6	3	3	6	1	7	5	4	6	2	7	7	1	4	2	2	1	2	1	4	4	1	3	4
R_2cogqKbp5BhzJqd	2013-10-21 23:09:05	2013-10-21 23:26:26	19	1	15	2	Student	1	Trombone	5	4	2	8	3	6	6	2	7	3	4	5	2	3	7	5	6	4	5	4	4	7	2	4	5	7	5	1	1	2	4	1	3	2	1	1	2	2	4	2
R_2f0JON3r5P0cjIN	2013-10-23 03:57:31	2013-10-23 04:30:36	53	1	15	4	Painter, MTurker	1	Guitar, harmonica, hand drums	3	2	2	8	4	5	7	6	7	4	7	4	6	5	3	6	4	6	8	4	4	3	6	8	3	7	5	5	1	3	4	3	4	1	2	4	4	4	3	4
R_2f9Bm5ymtvYlIcl	2013-10-22 22:10:37	2013-10-22 22:44:45	27	2	1	3	homemaker	2		1	1	2	2	5	6	6	1	2	2	6	8	2	5	3	5	8	3	4	7	1	9	5	6	3	7	9	1	2	3	1	1	1	1	1	2	4	3	4	4
R_2f9iLiqEmhLefJz	2013-10-21 22:42:34	2013-10-21 22:59:11	27	2	15	3	Homemaker	1	Violin	4	3	2	6	4	7	2	2	3	6	7	2	3	6	3	8	2	4	3	6	6	1	4	2	3	4	1	4	3	1	1	2	4	2	1	1	2	4	4	3
R_2gYLsXVOwht0x3T	2013-10-22 17:48:52	2013-10-22 18:12:33	39	2	15	4	Homemaker	1	Piano, flute, saxaphone	5	4	2	7	5	7	7	2	5	4	8	7	3	5	4	8	3	3	6	3	6	7	4	7	3	8	7	3	2	2	2	3	1	1	1	2	3	4	4	4
R_2ifvthSrpOJIUm1	2013-10-22 08:52:04	2013-10-22 09:17:49	24	1	15	3	associate	1	Guitar, and piano	3	3	2	8	7	4	7	9	7	3	9	7	9	8	1	7	6	6	7	7	8	6	9	9	4	5	6	8	2	2	2	3	1	2	2	3	3	3	1	3
R_2oCsCRdMtgg5ZFH	2013-10-23 17:59:17	2013-10-23 18:20:44	32	2	16	4	Writer, freelance	2		2	1	2	4	2	9	9	1	5	7	9	8	1	6	6	8	7	4	2	8	4	7	1	4	8	2	4	6	1	1	2	2	1	2	1	2	1	3	4	4
R_2rC8kvprx50XcDX	2013-10-23 01:37:08	2013-10-23 02:05:06	33	1	15	3	Film producer	1	Guitar	3	1	2	3	7	4	6	1	2	5	3	6	1	3	2	7	6	1	1	8	3	5	2	6	7	6	3	3	2	1	3	2	2	1	2	3	4	2	3	4
R_2rjHpl5FseM5s0t	2013-10-23 22:08:33	2013-10-23 22:24:51	32	2	15	4	Attorney	1	Piano, Xylophone, Marimba, Guitar	5	4	2	7	4	9	3	7	4	3	8	1	8	3	6	9	1	2	4	7	6	1	8	7	6	8	1	2	1	4	1	4	4	1	2	3	3	3	4	4
R_2sO4jTciYDAbR1b	2013-10-21 21:48:16	2013-10-21 22:06:17	23	2	15	2	cashier	2		1	1	2	4	6	6	4	1	6	6	7	6	1	7	3	6	4	1	6	7	2	1	2	1	1	3	3	1	3	4	4	2	3	3	2	1	4	4	4	2
R_2t46HJYgPZNyuiN	2013-10-21 22:39:45	2013-10-21 23:00:52	19	1	15	2	Retail Support	2		1	1	2	8	8	7	5	7	8	7	8	8	6	8	8	8	8	8	7	8	8	8	8	8	7	8	7	6	2	4	4	3	2	2	1	3	4	4	4	4
R_2tb90Z5GChfFagl	2013-10-21 21:35:43	2013-10-21 22:07:13	53	1	15	3	pharmacist	2		1	1	2	7	8	2	6	5	4	7	6	7	7	5	8	6	7	9	7	6	5	8	8	7	8	4	8	8	1	4	2	2	1	2	2	4	1	3	4	3
R_2uAWHD5y5CmXEqN	2013-10-22 08:12:14	2013-10-22 08:25:40	28	1	15	3	Unemployed	2		1	1	2	4	6	7	9	1	1	1	7	6	1	1	1	6	6	6	3	6	7	8	7	1	6	6	9	8	1	4	2	4	1	1	1	4	3	4	4	4
R_37ZqXFpt6zAPwXj	2013-10-21 21:46:41	2013-10-21 22:11:45	44	1	15	4	Teacher	1	trumpet	5	4	2	6	7	9	8	3	5	6	6	7	7	7	2	9	8	6	3	5	5	8	6	6	3	9	6	4	1	2	3	3	2	2	1	2	4	3	4	3
R_38fySES3D482ZoN	2013-10-22 01:46:50	2013-10-22 02:18:50	23	1	1	2	Student	2		3	2	2	9	2	8	9	8	2	8	9	7	7	3	2	7	8	6	2	9	5	8	8	2	1	9	8	7	1	1	3	2	1	1	1	3	2	4	4	2
R_3C3A9xsjpPCiB9P	2013-10-21 17:59:37	2013-10-21 18:23:48	59	2	15	3	accountant	2		1	1	2	8	4	4	4	6	9	1	9	2	7	9	2	6	2	8	6	7	3	1	7	8	1	4	3	8	1	2	4	1	2	2	2	1	1	3	4	3
R_3EKa4oyKrfOAGnb	2013-10-21 21:34:38	2013-10-21 22:22:21	66	1	15	3	Software Developer	1	Trombone	2	3	2	7	8	9	7	3	7	4	8	7	4	7	8	9	2	8	7	6	8	4	8	8	6	8	3	6	2	4	4	2	4	3	1	2	4	3	3	4
R_3fII2NXKWhR41mZ	2013-10-22 12:16:35	2013-10-22 12:41:40	36	2	15	2	unemployed	2		1	2	2	8	4	5	9	9	8	6	7	9	8	6	7	6	8	9	7	7	6	8	9	8	6	5	9	8	2	1	4	3	4	1	1	2	4	2	4	4
R_3fQf69IiPdYz9dj	2013-10-22 19:41:18	2013-10-22 20:41:44	28	2	5	4	Software engineer	2		2	2	2	8	5	6	4	6	6	3	7	5	8	7	4	8	5	6	8	6	7	3	8	7	7	6	4	8	1	2	1	3	4	1	1	3	1	4	4	4
R_3fuayBKXsvX4Bmd	2013-10-22 22:57:33	2013-10-22 23:19:51	26	1	3	4	civil engineer	2		1	1	2	8	4	5	7	4	6	5	2	3	2	7	7	6	2	5	3	8	4	3	3	4	1	9	6	1	3	4	3	2	1	3	4	1	3	3	4	4
R_3gata9V1n3wAjgV	2013-10-23 07:01:02	2013-10-23 07:25:03	19	1	15	2	Engineer	1	Piano, Guitar, Organ	4	4	2	8	5	6	8	3	7	6	7	6	6	6	3	7	7	3	4	4	5	6	4	3	2	7	5	1	2	2	4	3	4	2	1	2	3	4	3	2
R_3ItCrjdEd8NFeVn	2013-10-24 00:43:02	2013-10-24 01:12:19	29	2	15	3	Homemaker	1	Guitar, banjo, bodhran	1	2	2	6	8	6	7	5	7	8	8	8	4	8	3	8	4	5	7	4	5	4	7	7	2	5	5	5	1	2	4	2	4	2	2	2	4	2	3	3
R_3JlmBKZlM40SLWd	2013-10-22 21:12:35	2013-10-22 21:39:51	25	2	15	2	BILLING COORDINATOR	2		1	1	2	3	4	2	8	2	3	6	2	7	3	2	2	4	7	3	1	2	3	8	4	1	2	6	9	8	1	1	4	3	1	1	1	2	1	3	3	2
R_3JVQ1D7kt8OwiPz	2013-10-22 12:40:49	2013-10-22 13:15:13	50	1	15	3	proofreader	2		1	2	2	5	7	3	6	6	6	3	8	3	4	6	4	4	1	6	5	6	8	6	6	8	5	4	2	5	2	4	3	3	3	4	2	4	4	4	3	4
R_3mGgQ5csqTgnVCB	2013-10-21 22:05:06	2013-10-21 22:37:13	58	1	15	2	cook	2		1	1	2	4	7	5	8	7	6	7	7	6	4	5	4	7	6	7	8	5	4	8	6	6	2	5	7	8	1	4	3	3	1	3	2	3	3	2	3	3
R_3mUBf5HYWzvfltP	2013-10-22 00:19:29	2013-10-22 01:12:18	28	1	15	4	Analyst	2		2	2	2	6	5	4	8	3	4	6	4	7	3	7	4	5	7	2	7	4	4	8	6	6	2	6	7	6	2	2	3	3	2	2	2	2	2	3	3	3
R_3n0QE5hLSJEM1Ip	2013-10-23 01:27:22	2013-10-23 01:57:28	22	2	15	2	Homemaker	2		2	2	2	5	7	5	5	5	5	3	7	5	5	5	5	5	6	4	5	5	5	5	5	5	5	3	5	5	2	4	3	1	4	1	2	1	1	2	4	4
R_3OuGZ0eS5FOKe4B	2013-10-22 06:12:14	2013-10-22 06:32:30	20	1	8	2	Retail	1	Guitar	2	2	2	8	6	4	8	3	8	9	7	8	2	4	5	8	9	7	6	6	3	9	4	6	3	4	9	6	1	3	2	2	1	1	1	2	3	3	4	3
R_3PGOfPagWn5UX8p	2013-10-23 02:48:50	2013-10-23 03:14:19	28	2	16	3	customer service representative	2		1	1	2	9	4	3	7	7	9	1	8	6	7	8	4	6	6	8	8	9	6	7	7	9	1	9	7	2	1	3	4	3	4	1	1	3	2	4	4	4
R_3pxsUzdVU1zu5Lf	2013-10-23 19:38:50	2013-10-23 20:10:03	30	2	15	2	homemaker	2		1	1	2	6	4	6	7	6	4	2	7	6	4	7	6	3	4	6	8	6	6	4	6	7	7	6	4	7	2	3	3	3	2	2	2	2	2	3	3	3
R_3qFHXkVCrd0rxKR	2013-10-22 22:14:27	2013-10-22 22:49:00	42	2	8	2	salesperson	2		1	1	2	5	5	3	6	2	5	4	3	7	2	3	2	3	5	4	4	5	2	6	3	3	5	5	7	2	2	3	3	3	2	2	2	2	2	3	2	3
R_3qFkvFA7cQXo9kV	2013-10-21 18:11:16	2013-10-21 18:38:15	22	1	15	2	Student/IT Temp	2		1	2	2	8	9	5	9	6	8	9	8	8	3	9	6	7	7	6	8	9	8	8	6	7	6	7	7	4	1	2	4	4	2	1	2	4	4	2	2	4
R_3QLfvox0TDfXggd	2013-10-23 00:06:15	2013-10-23 00:49:54	29	1	15	2	Delivery Driver	1	Drums, Guitar, Piano	4	3	2	5	2	6	6	3	2	6	7	6	4	6	6	8	7	3	1	5	8	8	4	6	6	7	8	8	1	3	4	3	4	4	2	3	4	3	4	4
R_3QQOsBR3VU70Yx7	2013-10-22 21:46:44	2013-10-22 22:10:24	35	1	15	2	turk	1	drum, didjeridoo, guitar	2	2	2	5	7	4	3	3	4	7	7	7	4	8	6	8	3	4	5	6	8	1	3	3	4	7	2	6	2	2	4	2	2	1	1	2	3	1	2	2
R_3r6qOCvSymMkBXD	2013-10-22 19:26:07	2013-10-22 20:16:54	30	1	15	3	Marketing	1	guitar	3	2	2	6	6	2	7	4	3	2	6	7	4	4	3	4	7	6	7	6	3	7	7	4	7	6	8	6	1	2	2	3	3	2	2	1	1	2	2	4
R_3Rh39cSSPg3N2jr	2013-10-21 19:32:21	2013-10-21 20:00:18	19	2	15	2	Receptionist, Student	1	Viola/Piano	4	4	2	8	2	4	7	4	9	1	9	5	6	6	7	7	7	7	6	3	6	5	7	9	6	7	6	6	2	2	3	3	1	1	4	3	3	2	4	3
R_3Rh9kro46drDFlj	2013-10-22 12:17:33	2013-10-22 12:43:38	25	2	15	2	Homemaker	2		1	2	2	5	5	5	7	2	7	5	6	8	3	8	2	3	6	5	7	6	2	7	5	6	5	3	8	5	2	1	4	2	1	1	3	3	4	4	3	4
R_3rTyXFxT0cS2j6l	2013-10-22 02:57:43	2013-10-22 03:33:26	34	2	15	3	Technical Writer	1	Piano	2	2	2	9	8	1	1	1	9	1	6	6	9	7	7	6	3	7	9	9	1	1	9	7	1	7	1	3	1	3	2	3	1	2	1	4	1	3	3	4
R_3sCJj36rKj7mDtz	2013-10-23 23:52:39	2013-10-24 00:16:44	68	2	15	3	office admin	2		3	2	2	7	2	4	2	2	6	1	8	3	3	4	2	8	1	6	7	2	1	1	4	3	1	4	1	2	1	1	3	2	2	3	2	3	4	2	3	2
R_3t24FqukoJ8Gx4p	2013-10-21 23:22:10	2013-10-21 23:58:16	53	2	15	2	Computer Graphics Artist	1	some guitar and piano, but not well	1	3	2	8	6	4	4	7	7	2	8	7	9	9	7	4	3	9	8	6	6	3	8	9	6	6	2	7	2	3	3	3	3	2	2	3	3	2	3	2
R_3t3mHyjeMEHystf	2013-10-21 18:43:21	2013-10-21 18:55:55	26	2	15	2	Housewife	2		3	3	2	3	6	5	5	1	9	4	9	8	7	2	2	7	5	2	7	4	6	7	3	6	6	4	2	5	1	3	4	2	1	2	3	3	1	1	3	2
R_3TMRFFYcOdnvN8p	2013-10-21 22:11:28	2013-10-21 22:35:58	41	2	15	3	data entry	1	guitar	2	2	2	1	2	6	2	1	1	7	6	4	1	3	1	4	1	1	1	6	3	1	1	3	1	7	3	6	2	3	2	2	4	3	3	2	2	1	1	2
R_3TS0gIHTSiyuKTH	2013-10-22 19:59:45	2013-10-22 20:21:27	45	2	15	3	Merchandiser/mom	2		2	2	2	8	5	3	2	2	6	1	7	2	2	5	4	7	2	6	4	5	4	1	4	8	3	4	2	1	1	1	3	3	1	1	3	3	4	4	4	2
R_3vDotODSlZKe68d	2013-10-22 23:51:48	2013-10-23 00:14:45	20	2	15	2	none	2		2	2	2	8	3	5	7	1	8	2	9	7	3	6	7	7	4	4	6	7	6	3	5	7	2	3	7	2	1	1	3	1	1	1	1	1	4	3	4	3
R_3VMK01DDUjBazuR	2013-10-22 19:56:34	2013-10-22 20:20:56	40	2	15	2	Homemaker	2		4	3	2	9	4	6	8	7	7	2	7	6	7	6	3	8	7	8	6	6	7	5	9	8	6	3	8	8	1	2	2	2	2	1	3	2	1	4	4	4
R_3VtMir34jH1XAgt	2013-10-23 17:02:48	2013-10-23 17:20:51	32	2	15	3	Nurse	2		1	2	2	7	7	7	9	1	5	9	8	7	2	7	4	5	6	6	7	6	4	9	4	6	4	4	9	6	1	2	4	1	1	2	1	2	3	2	4	3
R_3WQNfasLM9sWQx7	2013-10-21 18:12:45	2013-10-21 18:44:32	39	1	8	2	FID Processor	1	Guitar	2	2	2	9	5	2	5	6	7	1	8	7	6	6	5	9	5	6	7	2	2	2	4	5	1	7	2	7	1	4	4	2	2	3	3	3	4	4	3	3
R_3xjoEEDrPlhlb81	2013-10-22 19:31:07	2013-10-22 19:59:47	20	2	15	2	Student	2		1	1	2	4	3	3	7	1	5	3	5	5	3	4	1	2	4	3	3	3	4	6	2	6	2	4	4	4	1	1	1	3	2	2	2	2	3	3	4	4
R_3xsZrPrEDioDVit	2013-10-22 04:27:41	2013-10-22 04:48:39	39	2	15	3	Administrator	2		2	2	2	5	5	7	3	3	5	4	4	6	5	5	4	6	4	4	6	5	6	6	6	7	6	5	4	4	2	3	2	2	2	1	2	3	2	4	3	4
R_40Lnp15YnqRQs29	2013-10-22 01:22:27	2013-10-22 01:49:54	22	2	15	3	Student	2		3	2	2	6	7	5	7	4	5	4	7	2	6	8	8	6	2	6	7	6	8	2	4	8	6	6	4	3	1	2	1	1	2	1	1	4	4	2	4	4
R_41Un6Fk4ZqQcS1L	2013-10-22 00:50:03	2013-10-22 01:20:38	36	1	15	2	Staff Accountant	1	piano	5	4	2	6	6	6	3	5	7	3	5	4	6	4	4	7	3	6	5	2	6	2	3	7	5	4	2	6	2	4	2	3	2	3	3	1	4	2	4	3
R_4GdGvCgqF3sTlRj	2013-10-22 03:57:20	2013-10-22 04:16:51	21	1	15	2	student	1	guitar	3	3	2	3	7	4	6	1	3	8	3	6	1	5	5	3	7	3	4	7	4	6	3	4	7	5	6	1	2	2	4	1	2	3	2	3	4	3	3	3
R_4HeT13hGI2KyCZT	2013-10-21 18:20:45	2013-10-21 18:46:43	64	1	15	2	retired software developer	2		1	1	2	6	5	2	5	3	5	1	6	3	4	6	1	5	1	4	5	2	7	3	7	3	1	7	6	7	2	3	4	3	2	3	3	3	3	3	4	3
R_4IXs1xkiwX7Md9P	2013-10-23 00:21:47	2013-10-23 01:10:50	51	2	15	3	child care provider	2		1	1	2	9	6	8	2	7	9	2	7	7	7	9	6	8	3	8	9	5	7	3	8	8	1	7	2	8	1	4	1	3	3	2	2	3	4	4	3	4
R_4MFERbfclWBdzI9	2013-10-22 19:30:58	2013-10-22 19:52:45	26	2	15	3	Returns Specialist	2		2	2	2	8	5	6	6	5	7	3	9	6	5	6	2	8	4	7	6	2	7	4	8	8	1	6	4	7	3	4	3	1	2	3	2	1	3	3	4	3
R_4MGKCjK2PQk4GS9	2013-10-22 10:35:34	2013-10-22 11:02:47	42	2	15	3	artist	1	keyboards	1	2	2	5	7	7	5	1	3	9	9	7	5	6	6	5	5	1	2	7	7	8	5	5	2	7	5	3	1	2	3	1	1	1	2	2	3	2	4	2
R_4N0x2L1SIIRUOyh	2013-10-23 02:50:13	2013-10-23 03:12:22	42	2	15	2	Student	2		1	2	2	7	6	8	9	6	7	7	7	9	6	6	1	9	9	6	6	4	7	8	6	6	1	9	9	7	1	1	3	3	1	1	3	4	3	2	4	4
R_4OVXyc39BLA7W9D	2013-10-22 01:34:06	2013-10-22 01:59:08	38	2	16	4	47671 WESTINGHOUSE DR	2		1	1	2	6	2	5	4	6	6	4	6	6	7	5	5	4	5	4	5	5	5	6	4	7	5	8	4	6	2	3	2	2	3	2	2	3	2	2	3	4
R_4PIK2lQDzuxsOYB	2013-10-21 23:46:56	2013-10-22 00:16:11	31	2	15	2	artist/graphic designer	2		1	2	2	7	7	7	7	7	6	6	7	7	7	8	6	7	9	8	8	7	6	6	8	9	6	7	6	7	2	3	2	3	3	2	2	3	4	1	3	3
R_4Sgsa5QAmIOE9lb	2013-10-22 20:18:29	2013-10-22 20:38:38	32	2	15	3	Parent/Homemaker	1	Piano	4	3	2	6	4	4	3	1	6	7	6	2	2	4	4	9	3	3	1	9	8	1	3	2	4	7	2	4	1	4	3	1	4	2	1	3	1	1	4	3
R_4TxH0qYvSQq8DM9	2013-10-23 04:09:28	2013-10-23 04:43:33	48	2	15	2	Dispatcher	2		1	1	2	8	5	3	7	4	7	8	3	8	7	7	3	6	6	7	5	6	3	6	6	4	2	3	9	5	2	1	2	2	1	2	2	2	4	2	2	4
R_4UWifivFZ4MC3gF	2013-10-23 16:35:11	2013-10-23 16:58:26	24	2	15	3	Office Admin	2		1	1	2	6	4	5	4	5	6	5	7	6	6	6	4	5	5	3	7	6	5	4	6	8	6	6	4	3	2	2	2	1	1	1	1	2	3	3	2	2
R_4V09rT5AdL7rboN	2013-10-22 22:30:58	2013-10-22 22:56:01	21	2	1	2	sales rep	2		1	1	2	6	4	3	3	5	7	5	3	6	6	7	6	2	7	4	6	6	5	4	5	9	7	6	3	1	1	4	3	2	2	3	3	3	4	2	4	4
R_4YqMShSJFArQjDn	2013-10-23 03:06:39	2013-10-23 03:37:37	51	2	15	3	Civil Engineer	2		3	2	2	8	5	4	8	2	8	4	8	8	7	6	5	8	2	7	7	7	7	6	7	7	6	7	7	7	1	3	2	2	1	1	1	4	2	4	4	4
R_50HrmNXczfvClG5	2013-10-22 19:58:03	2013-10-22 20:18:03	29	2	15	2	Retail Manager	2		1	1	2	3	4	1	6	1	1	6	3	6	1	8	2	5	3	1	1	9	6	6	1	1	7	3	7	4	2	2	3	3	1	2	2	3	3	3	4	3
R_51Db5LP0PFRfVEp	2013-10-21 19:55:33	2013-10-21 20:27:42	21	2	15	2	cosmetologist	1	piano, guitar	1	3	2	8	7	1	9	3	8	6	8	4	6	9	1	9	3	9	8	9	1	9	9	1	8	8	9	6	1	2	1	3	1	3	1	2	2	4	2	4
R_54hGhulvZThf8r3	2013-10-23 18:26:58	2013-10-23 18:53:06	59	2	15	2	Customer Service Representative	2		1	2	2	7	6	6	7	6	7	4	7	6	7	7	6	6	6	8	6	3	4	6	7	8	2	4	6	6	1	2	2	2	1	2	3	2	1	3	3	4
R_573divhYhycADg9	2013-10-23 12:22:58	2013-10-23 12:43:50	40	2	15	3	child care	1	singing	4	3	2	7	5	6	6	4	3	5	8	4	4	3	6	8	4	3	2	5	7	6	4	2	6	2	5	6	1	3	4	2	2	2	2	3	1	4	4	3
R_57q3KpgMw2OUnUp	2013-10-22 03:11:04	2013-10-22 03:39:40	46	1	15	3	Unix System Administrator	1	guitar	1	2	2	8	5	6	9	5	7	6	7	8	6	7	5	8	4	6	6	6	7	5	7	6	1	8	7	6	2	3	3	2	1	2	1	1	4	2	3	3
R_5A9eIpciVNi6r2J	2013-10-23 18:19:35	2013-10-23 18:36:49	22	2	15	3	Office Manager	1	Piano; Guitar; Violin	4	4	2	6	3	7	7	6	5	2	8	3	2	2	3	8	3	3	2	6	7	5	6	2	6	7	8	5	1	4	2	3	1	2	1	4	3	2	2	3
R_5ank8GWNd6menEF	2013-10-22 01:26:56	2013-10-22 01:51:26	56	1	15	2	retired	1	organ	4	3	2	8	8	8	8	6	8	5	8	6	7	7	6	7	5	7	7	6	7	4	8	7	4	8	7	7	2	2	4	3	2	3	2	3	3	3	2	3
R_5AVEzZRALHjNGTz	2013-10-23 01:28:28	2013-10-23 01:56:27	32	1	15	2	Cook	1	Guitar	1	2	2	7	3	5	7	2	6	4	5	8	2	6	3	4	6	3	5	4	6	6	1	4	2	7	7	1	2	3	3	2	3	3	2	2	2	3	3	3
R_5dLIpVK7iLK1W9n	2013-10-23 19:24:10	2013-10-23 19:55:16	33	1	15	4	programmer	1	guitar	2	2	2	2	7	8	7	2	4	6	7	6	3	7	7	7	5	2	3	8	4	2	2	4	6	7	5	1	2	3	4	2	1	1	3	4	2	3	4	4
R_5hCzgazAO5srQax	2013-10-22 00:19:57	2013-10-22 01:02:42	66	2	#NULL!	3	registered nurse	1	piano	3	4	2	8	5	4	3	5	8	2	9	3	4	5	2	8	4	6	7	5	6	3	5	4	3	6	3	7	2	3	3	2	2	2	2	3	2	3	4	3
R_5hwxdvLgHc0VCgR	2013-10-22 22:56:33	2013-10-22 23:22:26	29	2	1	3	manager	2		1	1	2	6	4	6	6	4	8	3	6	3	5	6	3	6	3	4	7	6	7	2	4	6	3	6	2	2	1	4	2	2	3	2	1	2	3	3	3	2
R_5nnsvxLqSsNrDKJ	2013-10-23 19:44:11	2013-10-23 20:07:58	34	2	1	3	Nurse	2		1	1	2	8	7	5	1	2	8	1	6	3	1	8	3	5	7	5	7	8	7	1	6	8	7	1	1	5	1	4	4	4	3	2	1	4	1	4	4	4
R_5nxOLg5gemmhaGV	2013-10-21 18:07:35	2013-10-21 18:34:45	21	1	15	2	Sales	2		1	2	2	5	1	4	8	5	3	3	6	8	6	3	1	5	6	6	4	3	6	9	5	6	1	3	7	7	2	1	4	1	1	1	1	2	4	4	4	4
R_5vYBt7kvgLcVi5f	2013-10-22 02:44:59	2013-10-22 03:04:39	24	2	15	2	Stay at home mom	2		1	2	2	5	3	5	6	3	6	4	7	4	6	5	2	6	4	4	5	1	8	6	4	4	1	6	7	4	1	3	2	3	1	1	2	3	3	4	4	4
R_5yGAQaCKTmiVCdf	2013-10-21 18:17:18	2013-10-21 18:31:06	25	1	11	2	chef	2		1	1	2	5	7	9	3	2	6	6	8	6	4	5	6	8	3	6	7	8	5	4	4	4	5	9	4	4	3	2	3	1	2	3	2	2	2	4	3	1
R_5ziE7CLpW6o1KrH	2013-10-22 19:29:59	2013-10-22 20:00:01	26	1	15	2	Construction/Painter.	2		1	1	2	5	5	5	7	6	6	5	5	6	6	5	5	5	7	6	6	6	5	7	6	6	6	5	6	6	2	2	2	3	3	2	2	2	3	2	3	3
R_5zt6o9UfgFUaK3z	2013-10-21 18:12:45	2013-10-21 18:29:32	32	1	#NULL!	3	IT	2		1	2	2	5	6	3	7	4	4	4	6	8	7	8	3	4	5	6	4	8	4	4	7	6	7	5	7	6	2	1	4	2	3	4	2	3	3	1	2	3
R_6EdnuATbXoQwgXr	2013-10-22 08:08:10	2013-10-22 08:30:51	24	2	15	3	Cashier	1	Percussion	4	1	2	6	6	3	8	1	6	6	5	9	1	7	2	6	6	1	5	1	6	6	1	6	1	6	7	1	2	1	4	2	2	3	2	1	4	2	2	2
R_6EHFwd3D1Cywu6p	2013-10-22 17:55:24	2013-10-22 18:20:36	23	2	15	3	Student	1	Piano, violin	2	2	2	7	6	8	4	4	5	5	8	5	4	6	5	7	5	3	3	6	7	6	3	4	3	7	5	2	1	3	2	3	2	2	2	4	2	3	4	4
R_6fiwV5E48R27YRn	2013-10-22 04:12:03	2013-10-22 04:41:27	63	2	15	4	retired	1	piano	2	2	2	8	6	7	5	6	8	4	8	2	7	8	6	8	2	6	8	6	6	3	7	7	6	7	5	7	1	2	2	4	2	2	2	4	1	2	2	4
R_6FlrwziVQozkUpD	2013-10-21 21:35:43	2013-10-21 21:58:59	22	2	15	2	unemployed	1	guitar	2	1	2	9	3	1	5	1	5	6	6	5	3	5	2	6	3	1	7	1	2	4	1	6	1	3	6	1	1	3	2	2	2	2	2	2	3	4	3	4
R_6G0gx7GTupO3qsd	2013-10-22 03:45:46	2013-10-22 05:02:42	28	2	1	3	Self-employed	2		2	2	2	5	5	5	5	4	6	6	8	7	5	5	7	8	5	5	5	7	6	5	5	5	7	7	5	5	2	3	3	3	2	2	2	3	2	2	3	3
R_6g3OVECko8yLNfn	2013-10-23 00:46:08	2013-10-23 01:17:07	61	2	15	2	Administrative	1	piano	3	2	2	7	6	6	3	2	6	1	7	1	2	7	2	9	1	2	1	2	2	1	3	8	1	6	2	1	1	3	2	3	2	2	1	4	2	4	3	3
R_6G4hIEsudkwIvGt	2013-10-23 19:46:57	2013-10-23 20:10:59	47	2	15	4	unemployed music cataloger	1	horn, tuba	5	4	1	2	3	8	5	3	3	5	7	3	3	3	2	4	3	3	4	3	6	3	3	3	1	7	4	6	3	1	4	2	1	3	3	1	3	4	4	2
R_6G5Y6jv7DOeCFfL	2013-10-21 18:11:58	2013-10-21 18:42:35	37	2	15	3	homemaker	2		1	1	2	8	6	2	6	4	5	6	7	8	6	6	8	7	6	5	5	8	6	6	6	6	8	5	6	7	1	3	3	2	2	1	2	3	1	3	4	4
R_6gUg0WnbHPqoqB7	2013-10-22 12:13:14	2013-10-22 12:49:41	50	2	15	2	mother	2		1	2	2	6	4	7	6	6	5	5	9	7	7	7	7	9	7	7	5	3	7	6	8	9	5	4	7	7	1	3	3	4	1	1	1	4	2	2	4	4
R_6iivebkSEhtmS5n	2013-10-23 19:25:49	2013-10-23 19:51:05	55	1	15	3	writer/editor	2		2	2	2	3	3	3	4	3	2	6	8	7	1	4	7	8	2	1	2	3	9	7	2	2	6	6	7	8	3	3	2	2	2	2	1	1	2	2	3	2
R_6J2I4ItQDWSeL89	2013-10-22 01:37:19	2013-10-22 02:04:52	26	1	15	2	computer science	1	guitar	2	3	2	7	6	6	4	4	6	3	8	6	7	7	4	9	1	4	7	7	8	5	7	8	2	7	5	6	2	1	4	2	3	4	1	2	4	4	2	2
R_6JoXGx0MUehiSax	2013-10-22 01:51:46	2013-10-22 02:15:30	19	2	15	2	Student	2		4	3	2	6	3	2	4	1	5	4	5	5	4	5	5	8	2	6	4	6	5	2	7	9	4	3	4	3	2	4	1	4	1	1	3	4	4	2	1	4
R_6KdZK5i8H0v3u8B	2013-10-21 21:32:56	2013-10-21 21:41:33	21	1	15	2	n/a	2		1	2	2	8	6	2	6	2	4	8	7	3	2	8	4	8	2	2	7	2	3	3	2	7	8	4	2	2	4	4	3	3	2	3	2	3	2	1	1	2
R_6Km4CjNS6KdEWgd	2013-10-21 19:49:05	2013-10-21 20:10:28	25	1	15	3	Office Worker	1	Baritone Saxophone	4	4	2	8	5	6	6	6	7	4	6	4	6	6	3	6	7	4	4	1	7	4	6	6	2	6	6	8	2	3	3	2	1	3	3	2	1	3	4	1
R_6kQYO7Z6yDeCUwR	2013-10-23 16:40:35	2013-10-23 17:18:56	38	1	15	2	Computer programmer	1	Piano	2	3	2	6	5	4	5	7	4	4	6	4	6	4	7	5	5	6	4	5	5	7	7	5	6	7	7	6	2	2	3	3	1	2	1	2	4	3	3	3
R_6loIJKZa3lkPxMV	2013-10-22 04:36:59	2013-10-22 05:13:31	27	2	8	2	server	2		2	2	2	5	8	5	8	2	5	5	7	9	4	9	6	9	9	6	2	9	5	9	7	8	6	6	8	1	2	3	3	2	1	2	2	2	3	3	4	3
R_6LqQmiFUlsPFCg5	2013-10-22 20:49:41	2013-10-22 21:04:19	31	2	15	4	hotel marketing	2		1	1	2	3	6	6	7	3	2	6	7	2	2	3	4	6	2	6	5	7	8	3	7	6	6	8	7	6	2	2	3	2	2	1	2	2	2	4	4	3
R_6Mdoqio8XbBJK8R	2013-10-23 16:37:03	2013-10-23 16:58:54	32	2	15	3	unemployeed	2		1	1	2	5	6	6	6	6	3	6	6	5	6	4	2	5	2	6	2	6	6	3	6	3	2	7	4	4	2	2	2	2	2	2	3	2	3	3	4	2
R_6P5Hg2G7jWzjgdD	2013-10-23 04:56:32	2013-10-23 05:39:45	22	2	15	3	Server	2		1	1	2	3	5	1	6	4	3	3	2	5	4	5	6	2	4	6	5	5	2	5	6	4	6	2	6	6	2	3	3	4	1	2	1	2	4	3	3	4
R_6s4XUVKcU5pT2N7	2013-10-22 04:54:01	2013-10-22 05:19:59	40	2	14	3	mkt mgr	2		1	1	2	6	6	3	8	7	6	6	7	4	1	4	4	4	2	6	4	5	3	7	5	5	2	5	7	1	2	1	2	1	1	1	1	4	3	3	2	4
R_6tg8uxbM09kenpb	2013-10-22 21:47:35	2013-10-22 22:04:14	35	1	14	2	Sales rep	2		1	1	2	4	5	4	6	5	4	7	4	5	5	6	5	5	6	6	4	8	7	4	6	7	8	4	4	5	1	4	2	3	1	1	1	3	2	4	4	4
R_6tjdMdXrQMJBzTv	2013-10-22 00:16:27	2013-10-22 00:41:24	22	1	15	3	Delivery	1	guitar, drums	2	2	2	4	7	6	8	2	4	6	5	7	2	8	6	5	6	1	4	6	5	7	4	2	5	6	7	3	2	2	2	3	2	3	3	3	4	3	2	3
R_6VWn6FEVMXI5JrL	2013-10-22 20:54:56	2013-10-22 21:16:39	31	2	15	3	Office Manager	2		1	1	2	6	8	5	8	4	6	7	4	6	4	7	6	5	4	5	5	7	5	5	7	4	2	5	7	6	2	3	1	3	2	2	2	2	3	4	3	4
R_6XAnD2YKindrcqh	2013-10-23 02:28:03	2013-10-23 02:41:57	24	2	15	3	Trainer	1	Voice	5	2	2	6	5	6	7	1	3	8	6	7	4	7	6	5	7	3	3	6	4	7	4	6	6	9	7	4	2	3	2	2	3	2	2	3	2	3	2	3
R_6xjxgPVY0JyhLil	2013-10-24 00:12:38	2013-10-24 00:42:29	23	2	15	2	Unemployed	2		2	2	2	3	2	3	7	1	1	3	6	8	1	2	4	5	3	7	1	1	7	6	5	7	5	1	7	6	1	2	3	4	2	2	1	2	1	4	2	2
R_6xmizKrp2M09VHv	2013-10-22 01:07:34	2013-10-22 01:40:05	50	1	15	3	researcher	2		1	2	2	9	9	3	8	7	8	8	5	7	6	9	7	4	7	8	8	9	5	7	6	7	8	5	8	4	2	2	4	4	1	2	1	4	4	4	4	3
R_6YyuwYSkY5SMj2t	2013-10-21 18:57:10	2013-10-21 19:06:56	29	1	15	4	acountant	2		1	1	2	6	5	5	5	3	6	5	3	6	4	6	3	4	5	7	5	5	6	4	3	7	3	8	9	7	2	2	2	2	2	3	2	2	4	3	2	2
R_6YzdDa3rYqFEC45	2013-10-21 23:34:50	2013-10-22 00:00:35	42	2	15	3	unemployed	2		1	1	2	6	7	7	7	5	8	6	5	5	7	7	6	7	6	5	5	4	6	4	5	6	5	5	4	5	1	3	3	2	2	1	3	3	2	4	3	4
R_6zAj0t9x5X34Kcl	2013-10-24 00:08:52	2013-10-24 00:28:12	24	1	15	3	Accountant	2		1	1	2	2	7	4	8	1	2	6	2	9	2	5	5	2	8	2	2	9	2	8	2	4	9	4	7	1	1	2	2	3	4	2	1	3	4	3	3	4
R_6zhjItQ7qOpn6uN	2013-10-21 18:02:42	2013-10-21 18:15:36	20	1	15	2	trainer	1	guitar	3	2	2	3	5	2	8	1	3	4	3	8	4	6	4	2	8	4	3	6	3	6	3	4	6	5	7	1	2	3	2	3	2	2	2	3	3	3	2	3
R_71mACCiEzmtYkol	2013-10-21 22:03:51	2013-10-21 22:32:09	57	1	15	3	unemployed	2		1	1	2	6	7	2	7	3	6	5	6	8	7	4	2	7	3	6	7	4	4	3	6	3	4	6	8	6	2	4	2	3	1	3	1	3	4	2	3	2
R_74D5ZjK9PpEuNUx	2013-10-22 19:16:41	2013-10-22 19:48:20	59	2	15	2	none	1	guitar	1	1	2	9	4	6	4	4	8	3	8	5	6	8	2	8	2	4	6	5	8	2	8	6	4	7	3	2	4	1	4	3	1	3	3	1	4	1	4	2
R_77KpRVp1HzudAOx	2013-10-21 18:03:41	2013-10-21 18:41:15	52	2	15	2	Self-employed	2		1	1	2	7	5	6	6	1	5	2	8	4	3	6	2	8	2	3	5	4	4	3	2	4	2	3	4	3	2	4	3	3	4	2	3	3	1	4	3	4
R_77LxJmTkzxatF8V	2013-10-22 00:24:28	2013-10-22 00:52:54	58	2	15	3	Business Analyst	2		3	1	2	7	6	4	1	3	5	1	7	1	4	8	6	6	1	8	7	7	6	1	5	5	6	6	1	5	2	2	2	3	2	2	2	2	4	3	4	4
R_795MQpKEkNyMxJX	2013-10-23 14:37:59	2013-10-23 14:56:54	48	2	15	3	Retail	2		2	3	2	7	5	6	5	5	8	3	5	2	6	6	2	6	4	6	8	5	6	2	7	6	3	5	3	2	1	3	4	3	2	2	1	4	2	4	4	4
R_7a3ztAtxgKbjCfj	2013-10-21 23:22:04	2013-10-21 23:48:30	27	2	1	2	Unemployed	1	Flute and Violin	3	2	2	8	6	6	8	2	7	3	8	9	3	8	4	8	6	6	7	7	4	3	4	8	7	4	6	3	2	2	1	2	1	2	1	3	1	3	3	4
R_7NIOH1NaNKgyXnT	2013-10-22 01:03:46	2013-10-22 01:19:56	36	1	6	3	Sales Engineer	2		1	2	2	6	5	6	9	5	3	3	8	7	5	3	4	8	1	5	2	4	2	6	7	3	5	3	8	6	2	3	2	2	2	3	1	2	4	4	2	2
R_7Opimbeo7VApoYB	2013-10-22 16:59:36	2013-10-22 17:30:50	24	2	4	3	Nursing	2		2	2	2	6	4	5	7	1	6	3	6	8	3	3	4	4	4	4	3	3	3	6	6	2	5	5	7	1	2	2	3	3	3	4	1	2	1	3	2	2
R_7Pp1lfX2eF7eIkZ	2013-10-22 01:19:59	2013-10-22 01:45:12	22	2	15	3	retail sales	1	piano	2	3	2	7	6	6	6	4	6	2	8	1	7	4	6	8	1	6	4	2	8	1	7	7	3	7	1	5	3	1	3	2	3	2	1	2	4	3	3	3
R_7PUBE6rEanEQ3U9	2013-10-21 21:32:29	2013-10-21 22:21:54	31	2	15	3	Homemaker	1	Piano	5	3	2	4	6	4	8	5	3	7	7	8	3	6	3	7	8	1	2	6	6	7	2	2	1	4	7	1	2	2	2	2	2	2	1	1	2	4	4	2
R_7Pux9g00AGIQybj	2013-10-23 18:21:12	2013-10-23 18:30:29	28	2	15	4	sales	2		1	3	2	2	9	7	7	2	6	7	9	7	5	8	4	9	4	4	8	9	5	9	2	6	3	7	2	5	2	2	2	3	3	2	2	2	3	3	1	2
R_7Qy6ApHlIexySPP	2013-10-21 18:47:21	2013-10-21 19:11:42	22	1	15	2	student	2	piano	1	1	2	6	6	6	4	4	4	4	7	3	4	6	5	6	4	4	6	6	6	4	6	5	6	6	4	3	2	3	2	3	2	2	3	2	3	3	3	3
R_7U2PXuu9rEB1d9X	2013-10-21 21:47:17	2013-10-21 21:59:49	60	1	15	3	consultant	1	accordion	4	2	2	7	6	5	6	3	7	4	8	6	2	5	6	6	3	6	7	6	6	3	6	4	5	5	3	3	3	1	2	3	4	3	3	2	2	3	3	4
R_7U8S6lCm0XHoMo5	2013-10-22 00:10:05	2013-10-22 00:37:32	31	2	15	2	MA	2		1	1	2	7	5	2	4	3	6	4	6	4	3	7	2	4	1	7	7	6	7	3	5	7	7	3	4	6	2	4	3	2	1	2	1	1	4	3	2	3
R_80lzYdNw7GKAGWN	2013-10-22 19:33:42	2013-10-22 20:03:08	25	2	15	3	Engineer	1	Clarinet	5	4	2	6	5	7	6	4	3	3	8	6	4	6	3	5	3	7	3	6	5	5	7	1	6	3	7	6	2	3	2	3	3	1	3	4	4	3	3	4
R_81Z5EdFBgkwidmJ	2013-10-22 23:11:26	2013-10-22 23:35:00	31	1	15	3	office clerk	1	guitar	2	2	2	8	4	9	5	6	6	4	8	3	6	3	3	8	3	4	5	4	7	5	6	6	2	9	5	4	1	4	2	3	2	1	2	4	1	2	3	4
R_85KEv7oiqPPgzjL	2013-10-22 20:35:01	2013-10-22 21:10:46	65	2	15	3	retired	2		1	2	2	8	4	7	8	8	3	4	9	8	7	3	2	9	3	7	3	2	7	2	8	7	6	9	8	8	1	3	2	4	2	1	3	3	2	4	4	4
R_85M0p7NEAW4qPWt	2013-10-22 00:53:37	2013-10-22 01:16:26	25	2	15	3	Student	1	clarinet, piano	5	4	1	7	2	5	7	3	1	5	7	6	4	3	2	7	6	6	4	3	6	6	6	6	5	6	7	1	1	2	2	2	2	1	1	3	4	4	3	3
R_85M7tqiRtEZb0wJ	2013-10-22 19:36:26	2013-10-22 20:12:18	53	1	15	2	sales	2		1	1	2	6	5	4	8	5	5	5	5	7	4	6	6	4	7	6	6	7	4	8	6	8	7	5	9	6	2	3	3	2	1	1	2	3	3	3	3	4
R_8BmWDqAHXbgPLO5	2013-10-22 05:20:48	2013-10-22 05:51:24	31	2	15	2	clerk	2		1	1	2	4	6	3	6	1	4	6	3	9	2	6	4	5	8	1	1	7	6	7	1	1	1	6	8	1	1	4	4	2	2	2	1	4	2	3	4	2
R_8bNhmNOchX4Urul	2013-10-21 23:19:48	2013-10-21 23:34:17	24	1	15	3	Designer	2		1	1	2	3	6	3	7	3	3	4	3	4	4	5	4	6	6	6	4	6	2	4	4	3	4	5	7	3	1	2	2	3	3	2	1	2	2	3	3	3
R_8CIJ1UcXK7oPNOZ	2013-10-23 23:12:08	2013-10-23 23:27:25	26	2	15	3	Writer	1	Piano	4	3	2	7	5	4	7	3	6	9	6	8	1	7	6	5	6	6	6	6	3	7	2	7	3	7	8	1	2	4	4	1	1	2	3	2	4	1	4	2
R_8D0Y9TQ6hooKJ0x	2013-10-22 22:43:22	2013-10-22 23:10:59	41	1	15	2	IT Help Desk	2		1	1	2	3	1	6	8	1	2	3	4	6	1	6	8	6	7	2	2	5	2	7	4	6	7	6	8	3	2	1	2	2	2	2	1	2	3	4	4	4
R_8epM7ncPwYiHHYF	2013-10-21 21:55:42	2013-10-21 22:19:38	23	1	3	3	Student	1	Saxophone	4	4	2	6	5	7	6	3	5	6	8	8	4	9	6	8	6	4	7	8	7	6	4	5	8	9	7	1	2	3	2	2	3	3	1	3	2	4	3	2
R_8HOPDguA1bSPFAx	2013-10-21 23:41:21	2013-10-22 00:07:44	28	2	15	3	none	2		1	1	2	7	4	7	3	7	7	3	8	3	6	6	6	8	4	6	6	4	7	4	6	7	4	8	6	7	2	3	3	3	3	1	2	2	4	4	4	3
R_8IB8sLzC4qm4jfT	2013-10-21 22:08:23	2013-10-21 22:42:37	22	1	15	3	Student	1	Guitar	3	3	2	7	2	7	9	2	5	1	8	9	4	4	6	7	8	5	5	6	4	6	2	6	2	7	6	1	1	3	3	1	4	2	1	1	2	2	4	4
R_8IGq88EhZ0JGz9H	2013-10-23 00:47:06	2013-10-23 00:55:22	31	1	15	3	IT	2		1	1	2	4	7	2	7	5	4	7	6	7	3	5	5	6	7	6	4	7	5	6	6	6	6	4	7	6	2	3	2	4	3	1	3	2	4	2	1	3
R_8ijJjXO7cA89i6N	2013-10-23 14:39:12	2013-10-23 15:12:37	30	2	1	2	Home Worker	2		1	1	2	8	5	2	5	2	1	6	1	5	2	8	6	1	5	5	1	8	4	6	4	6	7	7	6	1	1	3	2	2	3	1	1	4	3	2	4	4
R_8ixUaciDApBsLYh	2013-10-22 09:30:49	2013-10-22 09:53:08	24	2	8	3	Student	2		1	2	2	7	7	7	7	2	7	5	6	8	2	6	8	7	8	2	6	8	7	8	3	4	8	6	8	6	1	3	2	3	1	1	1	3	4	2	3	3
R_8ksFEXb0rRvSqi1	2013-10-23 03:59:28	2013-10-23 04:17:28	32	2	15	2	Sales Rep	2		1	1	2	8	8	1	4	3	3	8	4	7	6	4	8	6	6	9	8	8	1	6	7	8	4	3	4	3	1	1	2	1	1	2	2	3	4	2	3	2
R_8kuGaTjZwiqsub3	2013-10-22 19:42:57	2013-10-22 20:15:51	30	2	1	2	Customer care	2		1	1	2	8	9	6	8	3	4	1	3	8	2	9	6	2	8	5	2	2	7	8	7	6	5	2	7	4	1	4	4	1	2	4	1	4	4	2	1	1
R_8nRIX1Wfv6DV2AZ	2013-10-22 08:45:12	2013-10-22 09:08:17	37	1	15	3	selling online	2		1	2	2	8	8	4	7	6	5	8	8	6	6	6	8	7	6	7	5	8	7	4	7	6	6	8	6	8	1	2	3	3	1	3	1	4	4	3	3	3
R_8oKf0815ADUUI4t	2013-10-22 03:03:53	2013-10-22 03:26:40	36	2	15	4	Rural Domestic Violence Specialist	2		1	1	2	5	2	5	7	1	3	6	6	8	1	4	2	5	6	1	3	6	3	9	1	2	2	6	9	1	1	2	1	1	1	1	1	4	4	2	2	2
R_8rbPhigZylJRWfj	2013-10-23 23:56:37	2013-10-24 00:32:48	30	2	15	3	homemaker	2		1	1	2	7	2	3	6	6	7	2	7	6	7	4	2	4	7	7	3	1	4	7	6	8	1	5	8	2	1	4	3	3	2	2	2	1	4	2	3	3
R_8rd793U4g7oLHyl	2013-10-21 20:15:40	2013-10-21 20:48:11	31	2	15	4	Veterinarian	1	piano	4	2	2	9	2	4	5	4	8	2	7	6	9	7	7	7	6	6	4	8	7	5	5	9	8	4	4	2	2	1	3	4	1	1	1	3	4	4	4	4
R_8udg4XPbnKNQzf7	2013-10-22 01:01:25	2013-10-22 01:22:31	18	2	15	2	Student	2		2	2	2	7	5	5	7	3	6	7	6	7	5	6	6	6	7	6	6	5	4	6	4	6	5	5	7	3	2	1	2	1	2	2	2	2	3	3	4	4
R_8uYo7eDmAsFh5PL	2013-10-21 22:54:04	2013-10-21 23:08:28	34	2	4	3	Homemaker	2		1	4	2	5	7	7	4	2	4	4	6	1	1	5	3	8	1	2	1	6	9	1	5	7	3	9	5	3	1	3	2	3	2	2	2	2	2	3	4	3
R_8vHE18zGy9FqDuB	2013-10-22 19:48:41	2013-10-22 20:38:33	35	2	15	2	care provider	2		2	2	2	5	6	3	6	3	5	2	6	5	6	7	6	7	7	7	4	7	5	2	6	6	6	6	6	4	2	3	3	2	3	1	1	4	3	4	2	4
R_8vNjjJsILyjfg2N	2013-10-22 04:56:44	2013-10-22 05:35:46	59	2	15	2	Medical Records Tech	2		1	1	2	7	4	2	6	6	7	2	6	8	6	7	4	2	2	7	6	6	2	6	7	6	4	4	6	6	1	3	2	3	2	2	2	2	3	3	3	3
R_8w6IeAW0GWhq0HX	2013-10-22 17:46:08	2013-10-22 18:52:35	56	2	15	4	flip houses	1	piano	5	3	2	9	5	9	2	7	9	1	9	1	3	6	6	9	1	7	9	4	8	1	7	6	6	6	1	6	1	2	4	3	2	1	1	2	1	4	3	2
R_8w6xwfKGWbexdgp	2013-10-22 02:10:28	2013-10-22 02:35:45	21	1	15	2	Student	2		1	2	2	1	7	3	6	1	2	6	2	8	2	3	5	3	7	3	3	5	2	7	2	1	2	6	7	3	4	1	4	1	1	3	1	1	3	3	2	3
R_8wcBg9b4aHxgpRX	2013-10-23 05:11:12	2013-10-23 05:40:33	25	2	1	3	exercise physiologist	1	clarinet, ukulele	3	3	2	8	9	3	7	1	7	3	4	5	1	9	5	5	3	4	4	7	8	4	4	7	2	6	5	7	1	1	2	2	1	2	3	2	4	4	3	4
R_8wgMLOPtfm3HHcV	2013-10-22 05:42:10	2013-10-22 06:03:24	34	2	12	3	unemployed	2		4	2	2	8	3	5	2	2	6	4	5	1	2	7	3	3	1	4	3	2	4	1	1	2	3	7	1	1	2	3	2	3	2	3	2	2	1	2	3	3
R_8wvqIPmdOlEKimp	2013-10-21 23:21:57	2013-10-21 23:42:18	27	1	16	2	Department Lead	2		1	2	2	5	3	5	5	4	7	2	5	5	3	6	8	5	7	2	6	6	6	4	5	2	7	8	5	3	2	4	2	3	3	2	1	4	3	4	3	4
R_9BGIF8e4qL8GLHL	2013-10-21 22:15:07	2013-10-21 23:12:32	34	2	1	2	clerk	2		1	1	2	7	9	6	7	3	7	9	6	7	8	8	7	7	5	4	9	9	6	6	4	5	6	9	6	3	1	4	3	3	3	2	2	3	3	4	4	4
R_9FAMVAq4p35PaGV	2013-10-22 00:30:20	2013-10-22 01:04:41	45	1	15	4	unemployed, IT, creative, design	1	guitar, bass, some keys	5	3	2	3	6	8	7	4	7	6	7	7	3	2	3	8	3	2	2	3	7	5	7	2	5	8	7	6	2	4	2	4	4	2	2	4	3	4	4	4
R_9H2bwOQEt6ayQ5f	2013-10-22 02:18:54	2013-10-22 02:40:45	58	1	15	3	Home Base Business Onwer	1	guitar	3	1	2	7	7	4	8	5	6	7	6	6	7	7	4	6	7	8	6	7	6	7	6	7	6	4	7	6	1	3	3	2	3	2	1	4	1	2	3	4
R_9H4ylr94v8Hvhid	2013-10-23 08:03:49	2013-10-23 08:42:52	57	2	15	3	Artist	2		1	2	2	5	3	6	2	3	5	4	6	6	6	3	2	7	1	2	5	4	7	1	3	1	2	7	1	5	2	1	4	3	3	1	1	1	3	2	4	1
R_9HqtLRwaCLAXuUl	2013-10-23 15:59:19	2013-10-23 16:09:37	35	1	8	3	IT technician	1	Piano	3	3	2	3	5	7	2	6	7	7	7	4	7	5	7	4	6	4	6	3	9	3	4	7	3	7	7	4	2	3	2	2	3	2	2	3	2	3	3	2
R_9Hs7YbvcXjBavCl	2013-10-22 19:30:56	2013-10-22 20:05:44	19	2	15	2	Student	1	piano	2	2	2	9	3	4	8	2	4	3	9	6	4	8	4	8	6	6	6	6	8	7	6	9	3	7	8	7	1	3	2	3	4	1	1	3	4	3	4	3
R_9LGqqzHolG6kcSx	2013-10-22 04:25:49	2013-10-22 04:51:14	52	2	1	3	education	2		1	1	2	3	6	7	4	6	8	8	7	6	6	7	7	7	5	7	6	6	8	7	6	7	6	6	3	8	1	4	1	3	3	2	2	4	3	3	4	4
R_9LWBA0mJQugeDC5	2013-10-23 05:52:51	2013-10-23 06:33:12	21	2	15	2	undergrad student	2		3	1	2	4	4	4	5	3	3	9	5	5	7	6	4	5	4	6	3	8	6	4	4	3	7	6	7	4	1	3	2	3	2	2	3	3	4	2	1	3
R_9mkbRZ4X8MKimZT	2013-10-21 22:55:13	2013-10-21 23:17:32	28	1	15	3	Unemployed	2		1	1	2	9	9	4	4	3	8	7	8	2	5	8	6	4	6	3	5	3	6	2	4	5	8	7	3	2	1	4	3	4	1	1	3	2	2	4	4	4
R_9MtEFLf0l1bOFdr	2013-10-23 06:07:17	2013-10-23 06:35:30	54	1	#NULL!	4	unemployed computer scientist	2		1	1	2	3	4	4	6	6	5	5	8	7	4	3	3	8	5	8	4	4	8	6	6	6	3	6	7	4	1	4	3	2	3	3	2	3	4	2	3	1
R_9N4gS3I8jOSC6up	2013-10-22 03:53:53	2013-10-22 04:20:03	22	2	2	2	Medical Assistant	2		2	2	1	5	4	6	5	5	4	4	5	6	3	4	6	4	4	3	5	5	4	4	5	4	5	4	5	5	2	1	2	3	3	1	2	3	3	3	2	1
R_9N7JXGpgWUQ8Qo5	2013-10-22 06:25:04	2013-10-22 06:50:27	28	2	15	4	Jr Manager	1	bassoon	4	4	2	5	3	6	7	1	4	2	8	7	3	3	3	7	7	1	2	4	4	7	3	6	7	7	7	2	2	2	3	2	1	1	2	2	4	3	4	4
R_9ntVORgH3K5e4jr	2013-10-22 03:06:24	2013-10-22 03:40:21	54	2	15	3	Self Employed - Disabled	1	Piano	1	2	2	8	5	4	4	4	8	2	6	2	6	7	6	5	2	7	6	5	6	1	7	6	2	6	2	6	3	2	2	4	3	2	3	3	4	3	3	4
R_9oaaMZMvzAg926N	2013-10-22 19:27:08	2013-10-22 19:57:25	36	2	15	3	consultant	2		1	1	2	5	6	5	6	6	4	4	6	4	4	6	6	5	5	5	6	6	5	4	5	5	4	4	4	4	2	2	3	3	2	2	2	3	2	2	2	3
R_9smOKyuI8U3IFQp	2013-10-23 20:25:55	2013-10-23 20:55:48	44	2	15	3	Graphic Designer	2		2	1	2	7	8	6	9	2	6	4	7	5	3	7	6	6	5	3	5	3	6	7	6	8	1	8	7	3	3	2	2	1	1	2	1	1	3	4	3	4
R_9SPFZRBcar2suhL	2013-10-21 21:35:35	2013-10-21 21:58:30	27	2	15	3	trainer	1	horn, trumpet	4	4	2	7	5	7	7	4	4	5	7	6	4	5	5	7	6	5	5	6	5	6	6	3	5	6	6	6	2	1	3	2	3	1	1	2	3	3	3	3
R_9vq2UVIFrDlxOzX	2013-10-23 00:44:39	2013-10-23 01:16:09	42	2	15	4	unemployed	1	voice, violin, bag pipe	4	4	2	9	4	9	7	7	8	4	9	6	5	7	5	9	5	7	5	5	8	7	8	5	3	5	5	5	1	2	2	3	2	1	4	3	4	2	4	4
R_9ymkrEZ5Qm6vXJH	2013-10-22 01:29:39	2013-10-22 01:54:48	18	1	15	2	student	1	guitar	1	4	2	8	6	8	6	4	7	4	7	6	8	6	1	7	6	7	8	4	6	5	5	5	2	6	7	4	1	3	4	4	4	1	1	1	4	4	2	2
R_9YO0WO7956hSJFz	2013-10-22 19:27:09	2013-10-22 19:51:03	49	2	15	3	Operatins Manager	1	clarinet, guitar	3	3	2	8	2	2	9	8	6	3	4	7	4	1	2	1	6	7	2	2	7	9	7	7	3	3	8	8	1	1	1	4	2	1	1	3	4	2	3	3
R_9YSoTkbLE24j2pD	2013-10-22 11:28:43	2013-10-22 11:47:47	48	1	15	2	IT	2		1	1	2	6	7	5	5	3	5	6	4	5	3	5	7	5	7	4	5	6	5	5	3	5	7	5	8	2	1	3	4	3	2	2	2	4	3	2	2	4
R_9zXfgv8QQQe0PB3	2013-10-23 00:30:39	2013-10-23 00:52:32	27	2	15	3	Student	2		1	1	2	9	7	8	7	2	8	2	9	1	6	8	4	9	1	8	8	6	9	1	9	4	2	8	1	4	2	2	1	1	4	2	1	1	3	3	4	4
R_a30IXwGjZsOcKih	2013-10-23 09:11:10	2013-10-23 09:40:59	29	1	15	2	Student	2		1	1	2	7	7	2	7	1	1	3	7	7	1	8	6	7	3	1	5	9	5	5	1	5	8	7	5	2	1	2	4	2	4	2	1	2	3	2	4	4
R_a4vib2sw1SvE7sh	2013-10-24 00:22:28	2013-10-24 00:42:53	24	1	15	3	Student	2		2	3	2	8	6	7	8	6	6	4	7	6	4	7	6	7	7	3	6	8	7	4	9	4	3	9	9	7	2	3	4	3	1	1	1	2	4	3	4	3
R_aaQix6rByErUlsp	2013-10-23 06:02:09	2013-10-23 06:27:07	27	2	15	4	Veterinarian	1	Piano	3	3	2	5	5	5	5	5	5	5	5	5	5	5	5	5	5	5	5	5	5	5	5	5	5	5	5	5	1	3	3	2	1	1	1	4	2	4	4	4
R_aeJUee0CSB60cMl	2013-10-22 00:43:11	2013-10-22 00:58:26	24	1	15	4	Advisor	2		2	2	2	5	3	5	7	6	3	3	7	4	4	3	3	5	5	6	3	2	7	6	8	4	4	4	6	4	2	3	3	2	3	2	2	3	3	2	3	2
R_af1LZJsJN8getmd	2013-10-22 20:31:18	2013-10-22 21:04:13	52	1	15	2	IT Contractor	1	Piano	2	3	2	5	3	7	6	5	4	3	6	4	5	4	4	6	2	7	5	2	4	1	6	4	3	3	1	7	1	4	2	2	2	3	1	1	2	1	3	3
R_afyl6y1OG9Q8wCh	2013-10-23 01:24:27	2013-10-23 01:36:47	31	1	15	2	Self Employed	1	Bass	5	2	1	3	1	3	7	5	4	3	4	9	5	2	2	4	9	5	6	1	4	7	6	5	2	5	8	5	3	2	2	3	2	1	2	2	2	1	2	3
R_agGyeUBFKic5NRP	2013-10-22 17:36:54	2013-10-22 18:10:59	50	2	15	2	HEALTH CARE	1		3	4	2	9	6	6	6	4	8	5	8	4	9	6	5	8	3	7	8	7	7	3	9	8	6	6	4	8	1	3	4	4	2	2	2	3	2	4	4	4
R_ahD9bitW4Vg5q8l	2013-10-21 22:20:32	2013-10-21 23:01:08	45	1	15	2	unemployed	1	piano, guitar	3	2	2	7	8	6	8	4	7	7	9	8	4	9	4	9	6	6	9	6	8	9	3	6	2	9	6	6	2	2	4	2	2	3	1	2	4	2	3	2
R_ahOJOsu9X7EY4FD	2013-10-23 04:11:19	2013-10-23 04:54:25	23	2	8	3	Instructional Aide	2		1	1	2	7	5	8	5	8	6	4	6	8	6	7	4	6	3	6	5	7	9	3	7	7	5	8	7	8	1	2	3	3	4	2	1	2	4	3	2	4
R_ahQ2zeIGg9W9LxP	2013-10-22 16:56:20	2013-10-22 17:22:08	38	2	4	3	Homemaker	1	Bass and flute	3	3	2	6	6	7	8	8	8	7	7	7	6	7	7	8	8	7	8	7	7	6	8	8	6	9	6	7	1	2	2	1	2	1	1	3	2	4	3	2
R_aUWcCJI5l4NPNvD	2013-10-21 18:45:02	2013-10-21 19:03:55	32	2	15	3	accountant	2		1	2	2	8	6	4	6	2	7	2	8	7	5	4	3	7	4	4	4	8	7	6	6	6	4	6	6	2	2	3	3	2	1	2	2	3	2	3	4	4
R_aVJxyqTQjaFAzYx	2013-10-21 18:53:12	2013-10-21 19:27:13	52	1	15	2	Construction/Remodeling	1	Piano, Trumpet	5	4	2	5	5	2	7	7	5	3	6	7	8	7	5	6	5	8	7	6	4	4	8	8	4	4	6	6	2	1	4	3	1	2	1	2	2	4	2	2
R_aVrLpQelSYPNwLr	2013-10-22 11:35:38	2013-10-22 11:41:40	18	1	2	2	student	2		1	1	2	6	6	7	4	5	6	4	2	7	4	5	2	9	6	1	6	7	6	7	9	8	8	5	5	6	3	2	3	4	2	3	2	3	1	2	3	3
R_aX0cseV09WQA6Vv	2013-10-22 02:32:42	2013-10-22 02:50:38	23	2	15	2	Self employed	2		1	1	2	2	4	2	5	1	5	6	3	7	1	5	4	3	3	2	3	6	2	4	1	3	6	3	7	1	1	2	2	2	1	1	2	1	4	4	4	4
R_aXBfVi6vWmMRGRf	2013-10-22 20:03:48	2013-10-22 20:25:05	20	1	15	3	Student	1	bass	2	2	2	4	4	5	6	3	3	6	6	7	2	3	4	4	5	4	3	6	4	6	2	2	3	6	7	3	1	2	2	3	2	2	1	3	4	4	3	4
R_aYkrzkjDLjeMta5	2013-10-22 17:50:13	2013-10-22 18:17:12	21	2	1	2	Homemaker	2		1	2	2	9	4	9	9	1	9	9	9	9	1	5	2	9	9	4	8	8	8	9	6	7	1	7	9	1	1	1	4	3	1	1	2	1	4	1	4	4
R_b1nIoWJFHAlXhf7	2013-10-21 22:51:48	2013-10-21 23:06:13	23	1	15	3	Computer Programmer	2		1	1	2	3	8	7	8	1	2	7	7	7	1	4	8	6	3	1	3	8	8	5	1	1	6	8	7	2	2	3	1	2	1	3	4	4	2	2	3	3
R_b1vNFiGqYQTmUct	2013-10-23 00:45:46	2013-10-23 01:08:11	42	2	15	2	Server	2		2	2	2	8	3	5	2	2	6	1	8	4	4	4	5	8	3	4	6	3	4	6	5	7	2	6	4	2	2	3	4	2	1	1	1	3	4	3	3	4
R_b1vXxEu0KbieuAB	2013-10-23 01:50:37	2013-10-23 02:04:40	29	2	15	2	mother	1	flute	2	2	2	5	5	5	5	5	5	5	5	5	5	5	5	5	5	5	5	5	5	5	5	5	5	5	5	5	2	2	4	3	2	2	1	1	2	3	2	2
R_b2SXbQtlpGHNpJP	2013-10-23 21:22:54	2013-10-23 21:43:54	27	2	15	3	Office Manager	2		1	1	2	4	6	3	5	4	3	6	7	4	3	4	4	7	5	6	6	2	6	6	6	7	7	6	6	6	2	1	3	2	1	1	4	3	4	3	2	4
R_b4oykuN42SnjpxH	2013-10-22 21:13:38	2013-10-22 21:31:36	22	1	15	1	supervisor	1	drums guitar	2	1	2	7	1	1	9	7	2	1	3	9	4	6	6	3	9	7	5	1	1	4	9	7	7	3	9	1	2	4	4	2	4	2	1	4	4	4	4	4
R_b7RYWoveM1L1TXT	2013-10-21 22:35:36	2013-10-21 22:53:15	55	2	14	3	teacher	2		2	1	2	8	6	6	4	4	7	3	7	3	5	7	4	6	3	6	7	4	5	4	6	6	4	6	3	4	2	4	2	3	2	1	3	3	3	3	3	4
R_b7xoqhML3O6QLzL	2013-10-22 06:50:29	2013-10-22 07:14:18	23	1	16	4	employed, public servant	2		1	2	2	9	6	6	5	6	6	6	8	5	6	6	5	7	5	6	7	6	7	4	7	7	6	6	4	6	2	3	2	2	2	2	2	3	2	3	2	3
R_b8aJV6e0xQHA17v	2013-10-22 21:48:03	2013-10-22 22:06:49	27	1	15	3	unemplyed	2		1	1	2	5	7	6	3	1	7	6	5	6	3	6	6	5	4	3	5	7	8	2	2	1	7	6	2	1	3	2	3	3	2	3	1	2	2	2	2	2
R_b91ItJN94AJvJzv	2013-10-22 02:22:59	2013-10-22 02:47:02	30	2	1	3	Asst. District Manager	2		1	1	2	6	1	1	7	1	6	3	1	7	1	1	1	6	6	4	1	7	1	7	1	1	2	6	6	1	2	2	4	4	4	2	2	2	4	4	3	4
R_bBItgLkTsVYDHaB	2013-10-21 21:51:42	2013-10-21 22:14:21	32	2	15	3	homemaker	2		1	1	2	3	6	1	3	1	1	4	4	4	4	3	6	4	3	1	2	7	4	3	1	3	4	6	4	1	2	3	3	1	3	3	1	2	2	3	4	2
R_bdqjMTLmd0lfEqx	2013-10-21 23:16:53	2013-10-21 23:46:34	29	2	15	4	Graduate Assistant	1	piano	2	2	2	3	4	8	6	5	3	4	6	8	5	6	1	7	6	4	2	4	5	4	4	6	2	5	6	2	4	3	4	3	1	3	2	1	3	3	2	3
R_bE1KHzjzQckc6hf	2013-10-23 05:50:13	2013-10-23 06:07:48	25	1	1	3	Coach	1	trumpet, piano, drums, guitar, bass guitar	5	4	2	2	3	1	1	1	1	1	1	8	1	4	1	1	1	1	3	9	1	5	1	1	1	3	2	1	1	3	3	3	2	2	1	4	2	4	3	4
R_beCRHDuUArOyXY1	2013-10-21 17:58:19	2013-10-21 18:24:03	42	2	15	3	Registered Nurse	2		1	1	2	5	3	1	5	1	4	2	2	6	2	2	6	5	3	6	1	3	1	1	1	7	6	6	4	1	1	3	2	3	2	1	3	4	2	3	4	4
R_bfM7LkBheO4o3fT	2013-10-22 22:27:16	2013-10-22 22:52:31	24	2	15	3	Student	2		2	1	2	5	4	4	8	2	6	4	6	6	6	5	4	6	3	4	5	6	4	2	5	4	7	4	5	4	1	3	2	2	2	1	1	3	2	4	4	4
R_bHHwNyTNLcpVJsx	2013-10-23 03:54:47	2013-10-23 04:14:43	21	2	1	2	Cashier	2		1	1	2	4	5	8	5	2	6	3	3	2	3	3	6	8	4	4	2	3	3	2	3	7	3	6	5	6	1	1	1	3	1	2	1	1	4	4	2	1
R_bHQpV1pAOYIsuwd	2013-10-21 22:23:10	2013-10-21 22:32:51	31	1	4	3	Data Analyst	1	Piano	3	3	2	2	8	6	5	4	6	8	2	3	2	8	1	4	7	1	6	4	6	4	3	5	8	5	4	6	1	4	2	2	3	3	1	1	3	1	3	2
R_bIo5y1UVkcizh3v	2013-10-22 02:16:15	2013-10-22 02:50:37	25	1	15	2	Student	2		1	1	2	7	6	6	8	7	7	6	7	8	6	6	7	7	4	7	6	7	7	5	9	6	8	6	8	7	1	2	4	4	3	2	1	2	1	2	2	3
R_bjboBE8LPIfHiex	2013-10-23 02:20:00	2013-10-23 02:46:19	36	2	15	2	Customer Service	2		1	2	2	8	7	3	6	5	8	5	3	2	7	7	5	3	2	7	7	7	3	2	5	7	5	3	3	5	2	1	3	3	2	2	2	2	4	4	4	2
R_bjX2gc7stmNuJ3n	2013-10-22 22:50:50	2013-10-22 23:16:43	24	1	15	3	Artist	2		1	2	2	6	3	7	5	6	5	6	7	4	4	5	6	8	4	6	4	6	5	3	3	3	5	5	4	2	2	3	2	3	2	3	2	2	4	3	2	3
R_bqhoEQKyPotLFGZ	2013-10-21 19:34:29	2013-10-21 19:45:08	24	2	8	4	Attorney	1	Piano	4	3	2	4	2	1	4	6	6	2	3	6	6	4	3	2	7	6	4	7	2	2	6	7	2	6	6	6	1	3	1	3	2	2	2	3	2	3	3	4
R_brywP7qCbcffWex	2013-10-23 19:01:36	2013-10-23 19:20:56	19	1	15	2	Student	2		1	2	2	6	7	3	8	4	4	7	6	7	2	6	2	4	6	3	4	4	6	7	1	4	1	7	7	6	1	3	2	2	1	4	1	1	4	4	2	1
R_bsbLGT4IbndDk5D	2013-10-23 00:40:23	2013-10-23 01:11:31	55	2	#NULL!	2	Veterinary Assistant	2		1	2	2	8	9	7	7	6	8	6	9	6	6	7	4	9	5	6	9	3	9	5	6	6	2	9	7	6	2	1	4	2	2	4	1	1	4	3	4	2
R_bsdZHyxe80xEskd	2013-10-22 21:40:28	2013-10-22 22:06:05	26	1	15	3	Musician	1	Piano, Drums, Banjo, Trombone	5	4	1	8	7	9	6	8	7	6	9	6	6	7	9	8	3	7	6	9	7	4	8	5	7	8	5	8	1	3	2	4	2	3	1	4	3	3	3	3
R_bsII0gphQrphpQ1	2013-10-23 16:30:26	2013-10-23 16:57:04	30	1	15	3	sales consultant	1	flute	4	3	2	8	6	7	6	2	7	2	7	6	2	7	2	8	2	6	7	6	2	2	6	2	2	2	4	2	1	3	3	3	2	2	3	3	1	3	3	2
R_bsKbQtWQkbaOnFH	2013-10-24 00:04:02	2013-10-24 00:28:13	27	2	15	4	Quality Engineer	1	Piano, Flute	3	3	2	9	4	7	4	7	6	2	8	1	6	6	6	7	1	7	7	4	7	1	8	6	3	6	1	5	1	2	3	3	2	1	1	3	4	3	3	4
R_bw5VjVViJdeE6jP	2013-10-23 06:28:25	2013-10-23 06:56:40	31	1	15	3	contractor	2		1	1	2	6	8	6	7	7	4	6	6	8	4	7	7	6	6	4	3	9	7	7	6	4	6	6	7	2	2	3	3	2	1	2	1	3	4	3	2	3
R_bwS0h01NmG7oPg9	2013-10-23 03:52:23	2013-10-23 04:18:18	30	1	15	3	Speech Coordinator	1	Guitar, Drums, Bass, Trumpet	3	3	2	5	3	8	8	6	4	5	8	6	5	2	1	9	6	4	4	2	8	7	4	3	1	7	8	6	1	1	4	4	1	3	1	4	3	2	2	4
R_bxtWnBerp1vAK8d	2013-10-21 22:18:56	2013-10-21 22:51:30	33	2	16	4	Administrative assistant	2		1	1	2	3	5	8	4	5	5	5	8	5	6	4	6	8	4	4	4	5	8	5	7	3	4	7	4	4	1	1	3	2	2	2	1	3	3	3	3	3
R_bxUnC9kDbqbGkXH	2013-10-22 02:32:16	2013-10-22 02:54:18	23	1	15	3	Cashier	1	Guitar	1	2	2	6	5	4	9	6	5	1	4	8	7	6	4	2	8	7	8	9	3	6	6	6	8	4	8	7	2	4	1	2	2	2	2	4	4	2	3	4
R_byC7uirIs6HqIGF	2013-10-21 23:15:39	2013-10-21 23:39:02	29	2	15	2	Unemployed	2		5	4	2	8	3	6	8	1	5	3	8	5	1	7	2	8	6	2	6	5	1	1	4	3	1	5	2	2	1	3	2	3	1	1	2	2	4	4	3	4
R_cAtWXBoDnzWF2st	2013-10-21 19:25:03	2013-10-21 19:47:39	18	1	8	2	Student	2		1	1	2	4	4	1	7	2	4	5	2	6	3	6	7	1	5	3	2	9	6	5	2	5	7	4	7	2	2	4	4	3	3	1	1	2	3	3	4	4
R_cBCdMgkROc8xMqx	2013-10-21 22:17:05	2013-10-21 22:40:25	49	2	#NULL!	3	retail	2		4	4	2	9	6	7	9	4	8	4	9	8	4	8	1	9	8	8	8	2	6	8	4	8	1	8	8	8	1	2	3	3	2	1	1	4	2	4	4	4
R_cBnnS4iakhpNqAt	2013-10-22 23:21:55	2013-10-22 23:46:40	57	1	15	3	counselor	2		2	1	2	8	6	2	2	1	3	1	2	2	3	5	1	2	1	2	4	2	1	3	2	4	1	3	6	2	2	3	4	4	1	3	2	3	4	4	4	3
R_cCHbZxgYFSY61Fz	2013-10-21 21:35:38	2013-10-21 22:03:39	32	2	15	3	RN	2		1	2	2	6	4	5	8	8	6	4	6	6	7	6	4	5	1	8	6	4	6	5	9	6	3	4	8	8	1	2	2	2	1	1	1	3	1	3	3	4
R_cCNA29MWIsve1cV	2013-10-22 04:13:52	2013-10-22 04:42:18	37	1	15	2	Bartender	1	Multiple (SAX, Clarinet, Also a DJ)	4	2	2	3	4	6	3	3	5	5	5	2	4	5	2	6	2	4	4	8	7	2	4	7	8	7	6	5	1	2	1	2	2	2	1	2	3	2	2	3
R_cHKoDrN6Akmj6w5	2013-10-22 01:38:17	2013-10-22 01:58:07	29	2	16	3	disabled	1	violin	5	4	2	5	6	5	8	2	3	7	7	8	1	5	2	8	8	3	2	3	5	8	2	4	1	4	7	1	1	2	4	4	1	2	1	3	3	4	4	4
R_cIaGyRoje0SEbsh	2013-10-22 18:09:21	2013-10-22 18:25:47	33	2	15	3	Admin. Assistant	2		1	2	2	5	5	5	6	6	5	6	5	4	5	5	5	6	4	5	6	5	4	5	6	5	4	6	5	4	2	2	3	3	3	3	3	3	3	2	3	2
R_cJeZFhY2uzPKvQN	2013-10-22 21:29:21	2013-10-22 22:17:19	27	2	1	2	Writer	1	Guitar, flute	2	3	2	4	9	6	5	2	2	7	6	9	1	8	2	6	9	4	3	6	7	8	1	6	7	3	7	1	2	2	4	4	3	3	1	1	2	4	4	1
R_cMUW19ufK1lTFFr	2013-10-22 01:05:55	2013-10-22 01:30:53	24	2	16	3	student	1	cello	4	3	2	8	3	4	7	3	6	3	7	5	2	7	3	7	4	6	5	4	4	4	3	6	4	4	4	1	2	4	2	4	1	2	3	3	4	1	3	3
R_cMWxz45GbAeVDxP	2013-10-21 19:05:56	2013-10-21 19:37:03	28	1	1	3	Sales	1	Congas	2	1	2	7	6	7	5	3	6	2	8	1	2	7	5	6	2	4	5	9	8	2	2	3	6	9	3	2	2	3	3	4	4	3	1	3	2	1	3	3
R_cSCeWBymo5gNRD7	2013-10-23 23:46:39	2013-10-24 00:10:39	27	2	15	2	mturker	2		1	1	2	6	2	8	5	6	4	2	8	5	5	3	3	5	4	1	3	7	8	4	7	3	6	6	3	9	1	3	2	2	1	2	2	4	3	3	4	3
R_cSkkKRUY5be17lX	2013-10-21 22:32:46	2013-10-21 22:47:28	23	1	15	2	Student	2		2	1	2	9	3	8	6	4	5	4	9	6	6	6	2	8	4	9	5	6	5	6	6	8	3	9	7	9	3	4	4	1	4	3	2	2	4	2	3	2
R_cSlTT1HMGYsdkDb	2013-10-23 03:42:04	2013-10-23 04:21:07	22	2	15	3	N/A	2		1	2	2	2	9	1	3	1	3	9	6	7	1	7	1	8	7	7	4	6	6	2	6	6	7	6	2	6	2	1	4	2	2	1	1	2	4	4	3	4
R_ctLBPVT4e4DJ1S5	2013-10-23 01:06:12	2013-10-23 01:31:55	30	2	15	1	Production Assistant	2		1	1	2	4	5	6	6	3	4	3	6	4	6	4	2	6	2	2	4	2	7	5	2	2	2	5	5	4	1	2	3	2	3	1	3	2	2	3	3	3
R_ctLCpzVFvAztWC1	2013-10-22 16:57:09	2013-10-22 17:05:25	27	2	15	2	Cook	2		1	1	2	4	6	1	8	1	2	5	1	9	3	5	3	1	9	5	4	7	2	8	6	6	6	2	7	2	3	2	2	2	3	3	3	2	2	2	2	2
R_cTMUVXUT6S80Mvz	2013-10-22 07:41:47	2013-10-22 08:08:48	32	1	4	2	Administrative	1	guitar, drums	2	1	2	7	4	5	5	2	6	5	8	7	3	5	4	6	3	6	6	7	4	4	5	3	7	5	7	6	2	3	1	1	4	2	1	2	2	2	3	3
R_cU8Vq0KuX2wDxKR	2013-10-22 04:22:20	2013-10-22 04:42:32	29	2	15	2	Healthcare Administration	1	Piano; Guitar	3	2	2	6	5	5	7	6	6	4	6	7	7	6	6	5	6	6	5	6	8	5	7	8	7	8	6	5	1	3	2	4	1	1	4	3	3	4	4	4
R_cuaQ2hwbRdvDZhX	2013-10-22 12:16:21	2013-10-22 12:54:54	31	2	16	3	Office admin clerk	2		1	1	2	8	5	6	8	1	1	8	9	9	2	2	6	9	4	1	1	6	9	9	6	7	4	8	9	9	1	1	4	1	3	2	1	1	4	4	3	3
R_cvZEea2Agpe91aZ	2013-10-21 23:50:36	2013-10-22 00:13:57	31	1	15	2	technician	2		2	1	2	3	2	7	7	3	2	7	8	7	2	5	2	8	7	4	2	3	6	6	2	2	1	7	6	6	2	3	4	4	4	3	1	2	3	3	3	2
R_cw5Ns7dlANgvfiB	2013-10-22 01:12:07	2013-10-22 01:51:38	40	2	15	4	Marriage and Family Therapist Intern	1	piano	2	2	2	8	7	4	6	4	7	4	7	6	5	7	4	5	5	8	7	6	6	6	8	7	3	7	8	5	1	3	3	3	2	1	3	3	3	3	3	4
R_cXZNzhgf8kkEDHv	2013-10-22 16:55:47	2013-10-22 17:21:27	38	1	15	2	Helpdesk Tech	1	Guitar	2	2	2	7	2	6	8	3	7	6	7	8	5	6	4	7	7	4	3	7	6	7	3	3	3	8	8	2	2	4	4	2	4	3	1	2	4	3	2	2
R_cYoNpKIaQLZqL5j	2013-10-22 19:05:07	2013-10-22 19:15:42	24	2	1	2	SALES	1	DRUMS	2	2	2	4	6	2	6	3	6	7	1	6	2	5	7	1	6	3	2	9	3	7	4	5	7	7	6	2	1	3	2	2	3	1	2	2	3	4	2	2
R_cZvyZqq6Tc9JqXb	2013-10-21 23:59:38	2013-10-22 00:21:44	19	1	15	2	MTurk Worker	2		1	2	2	6	7	7	7	3	6	6	6	7	4	7	6	5	6	5	6	7	6	7	4	6	7	7	7	6	3	3	3	2	3	3	2	2	1	4	3	2
R_d1iiwUozkYv0gwR	2013-10-23 23:06:12	2013-10-23 23:30:37	22	2	3	3	Student	1	Piano, flute	4	2	2	8	5	5	6	1	5	4	6	5	2	6	4	6	4	3	5	5	5	2	1	5	5	5	4	1	2	3	3	3	4	1	2	3	3	2	4	4
R_d4jsAXNZBzAPJL7	2013-10-23 18:42:25	2013-10-23 19:12:17	44	2	#NULL!	3	small business owner, field biology technician	2		1	1	2	5	5	4	5	4	3	5	8	3	3	4	6	7	3	4	4	7	8	6	5	2	6	7	4	7	1	3	4	4	4	2	1	3	1	3	1	4
R_d5V6eZwSo9Npc3j	2013-10-23 15:06:04	2013-10-23 15:31:37	43	1	15	3	Probation officer	1	Used to play wind instruments, and bass guitar	4	3	2	6	3	4	7	6	5	3	5	7	8	5	3	4	6	6	5	4	4	7	6	6	4	5	7	8	2	1	4	3	1	4	2	1	3	3	4	1
R_damOOWhi9x3Bxad	2013-10-22 00:41:35	2013-10-22 01:23:40	31	2	11	3	administrator	2		1	1	2	6	9	1	7	1	7	1	5	5	1	4	8	3	9	3	9	8	2	3	2	6	7	3	4	1	1	3	4	2	4	1	1	2	4	4	4	3
R_daOMYI5hT1Qaj7n	2013-10-21 19:59:42	2013-10-21 20:23:29	49	2	15	3	self employed	2		1	1	2	5	5	3	7	1	5	4	2	7	3	6	4	2	5	4	5	5	2	7	1	4	5	6	7	6	2	2	3	3	2	2	2	3	4	2	3	3
R_daqFugoAJ0whqFn	2013-10-23 05:15:26	2013-10-23 05:40:00	27	2	15	3	Unemployed	2		1	1	2	8	6	2	6	4	7	4	7	6	6	6	4	3	4	7	6	6	2	2	7	7	6	3	6	4	2	4	3	3	3	1	2	2	3	3	3	4
R_dar821rndhwP5t3	2013-10-23 21:08:48	2013-10-23 21:40:22	52	2	15	3	Teacher	2		2	2	2	7	6	4	3	4	7	5	7	4	6	6	4	7	3	7	7	5	5	3	4	7	3	4	2	3	3	2	4	3	2	2	2	2	2	3	4	3
R_dd2cdKEItTQRno1	2013-10-22 05:33:17	2013-10-22 06:02:05	30	2	1	2	Unemployed	2		1	1	2	7	7	7	2	2	6	3	7	1	1	6	5	6	1	1	6	7	6	1	3	7	6	5	1	2	3	4	3	1	2	2	2	1	4	4	3	1
R_dhETNc99XRFaSXz	2013-10-23 03:25:05	2013-10-23 03:48:27	51	1	15	2	custodian	1	guitar	2	2	2	6	6	4	6	5	7	5	7	4	6	6	5	6	5	6	5	6	5	7	7	6	7	4	9	6	1	4	4	3	3	2	1	3	2	4	4	4
R_di0ApJFB6YNYlcV	2013-10-22 13:19:27	2013-10-22 13:48:11	28	1	15	2	Clerk	1	Piano, Violin, Bass Guitar, Guitar	4	3	2	6	3	3	7	5	5	7	8	9	4	6	2	5	8	3	5	7	7	8	6	4	6	7	7	4	3	3	4	4	4	2	1	2	4	2	2	4
R_diGc3s9Z6mxRvx3	2013-10-22 03:44:41	2013-10-22 04:03:56	26	1	15	2	unemployed	1	bass	3	3	2	2	3	2	6	5	1	6	2	8	4	6	5	2	7	4	4	5	2	8	4	6	8	2	7	7	1	4	2	2	3	4	1	4	1	2	2	3
R_diH9VxkX5QhpUYR	2013-10-22 20:38:58	2013-10-22 21:03:14	26	1	15	3	Student	2		1	2	2	4	3	6	8	3	4	5	6	5	4	5	2	7	4	3	2	7	7	6	4	4	2	6	6	8	2	3	4	2	4	3	1	2	3	4	2	1
R_dn9M18ztDQh0WH3	2013-10-21 18:12:45	2013-10-21 18:41:57	64	1	#NULL!	4	retired	2		1	2	2	6	4	5	5	7	6	2	7	5	4	7	6	7	4	4	4	4	6	7	6	7	6	8	7	4	2	3	4	3	2	2	2	3	2	2	4	3
R_dnxICh5BvtU0cV7	2013-10-22 16:57:42	2013-10-22 17:46:54	49	2	15	1	cashier	2		1	1	2	6	3	2	7	1	4	2	2	7	1	6	7	5	3	2	5	2	3	4	2	4	7	4	6	1	2	3	2	3	3	2	3	2	4	4	3	4
R_dnXOivwZaCiS7GJ	2013-10-21 22:42:48	2013-10-21 23:16:59	47	2	15	2	Office Administrator	2		1	1	2	8	8	5	8	3	7	5	6	8	4	7	5	6	6	6	7	7	6	5	6	9	6	6	5	8	3	1	3	3	1	1	3	3	2	3	3	4
R_dosF4ekk7WDclhz	2013-10-22 02:05:00	2013-10-22 02:40:27	59	2	15	3	artist	2		2	2	2	6	6	4	5	6	8	8	8	1	4	8	6	7	4	6	7	4	5	4	7	7	2	9	6	6	2	1	4	3	1	1	1	2	3	4	4	3
R_dpv9KMJqQLPnlxX	2013-10-22 20:13:24	2013-10-22 20:43:59	31	2	15	2	homemaker	2		4	4	2	7	3	6	3	6	5	1	7	4	4	3	3	6	3	6	5	6	5	2	6	5	6	3	2	6	1	3	2	2	1	1	1	2	1	3	3	3
R_e2I6Lm9pJKtZhVH	2013-10-23 00:46:33	2013-10-23 01:30:14	25	1	15	2	Retail	2		1	1	2	7	3	2	7	6	6	4	6	6	7	7	4	4	3	7	7	2	4	4	6	8	1	6	6	2	2	3	4	2	4	2	3	2	3	4	4	4
R_e3CVMK2cWpn7llz	2013-10-23 02:04:48	2013-10-23 02:23:36	29	1	1	2	website Designer	1	Saxophone	3	3	2	5	4	5	6	3	6	5	5	7	5	7	6	7	7	5	7	6	4	6	7	6	4	7	6	6	1	2	3	2	3	3	2	3	1	2	3	1
R_eajv3LflBvxiLBj	2013-10-21 23:07:02	2013-10-21 23:29:22	54	2	15	3	Credentialing Analyst	1	Flute	3	3	2	4	6	6	7	6	6	6	6	3	5	8	5	4	4	6	4	5	4	5	8	6	6	6	8	8	1	2	1	1	2	2	1	4	3	3	4	3
R_eal9PIxTxYKpY7H	2013-10-22 05:00:50	2013-10-22 05:42:08	45	2	8	2	Production Assistant	1	Clarinet	4	4	2	8	3	6	7	4	6	3	8	7	6	7	8	8	3	8	6	6	7	4	7	7	6	7	3	8	1	2	2	4	3	2	3	2	4	4	3	4
R_eDs2tRiyDJM9FUp	2013-10-22 23:12:35	2013-10-22 23:35:54	29	1	15	3	Administrator	2		1	1	2	6	9	4	5	5	7	7	4	8	3	5	9	3	1	8	2	9	4	7	7	9	9	1	5	2	1	3	2	3	2	2	1	4	3	2	3	4
R_eDsShaSIFuzkf3v	2013-10-23 14:31:46	2013-10-23 15:05:30	26	2	1	3	unemployed	1	oboe	5	3	2	6	7	6	8	3	7	7	8	9	5	8	7	6	9	4	7	9	4	6	5	6	7	6	6	7	2	1	2	3	1	2	1	2	4	3	3	2
R_eF3nypENjieYdwN	2013-10-21 21:46:26	2013-10-21 22:21:29	33	2	15	3	Voice Teacher	1	Voice	5	4	1	9	7	8	9	8	7	6	9	7	5	7	6	9	4	7	4	5	6	7	9	9	3	8	8	5	1	4	3	2	4	2	3	4	2	3	1	4
R_eg5Bf8TN0mm1U4R	2013-10-21 18:58:49	2013-10-21 19:33:55	63	1	15	3	retired	1	clarinet	3	2	2	6	8	6	7	3	7	6	7	7	2	9	7	8	8	4	7	8	1	7	1	6	1	7	6	1	1	4	4	2	1	2	1	3	2	4	4	4
R_eILijpw0bloQcwR	2013-10-23 23:20:13	2013-10-23 23:47:33	25	2	15	3	Retail	1	piano	5	4	1	7	5	6	6	5	5	3	7	4	3	7	6	6	5	4	5	7	8	6	6	8	6	6	5	7	1	3	2	2	1	1	1	1	4	4	3	2
R_eJ5zxwKxHxLvzTL	2013-10-21 18:45:55	2013-10-21 19:10:09	26	2	15	3	artist	2		1	1	2	4	2	6	6	3	1	5	6	4	3	3	2	6	7	2	1	3	3	6	4	3	2	6	6	5	1	4	2	3	2	2	2	4	4	4	4	4
R_eLD7I4uMjX0VGst	2013-10-22 03:30:18	2013-10-22 03:39:35	18	1	15	2	IT intern	2		1	1	2	4	1	4	8	4	5	1	4	7	4	4	4	3	6	6	4	4	3	8	4	4	2	5	6	6	3	3	2	3	3	2	2	3	4	4	3	2
R_eLlQ5TorRyTwxI9	2013-10-23 07:16:02	2013-10-23 07:35:00	20	2	15	3	Crew at Little Caesars	2		1	2	2	8	3	8	4	4	7	5	9	6	5	5	3	8	6	5	4	6	5	6	6	6	2	5	6	3	1	1	1	2	3	1	3	1	3	4	3	4
R_emRKgc9b8L7AWyh	2013-10-22 12:16:06	2013-10-22 12:33:28	43	1	15	3	script analyst	2		2	1	2	8	7	6	6	1	7	7	6	6	1	6	3	6	5	3	5	7	3	4	2	4	3	8	6	2	2	2	2	3	2	2	1	2	4	3	3	3
R_eqWhy6vgWX4p6eh	2013-10-22 01:42:20	2013-10-22 02:15:34	34	1	10	2	being	2		1	1	2	6	4	8	4	2	6	4	8	4	3	6	2	7	2	2	5	2	7	3	2	2	2	7	3	2	2	4	4	1	1	2	1	3	3	2	3	4
R_eRwoh4TlX8E2xwN	2013-10-21 18:04:29	2013-10-21 18:27:56	47	2	15	2	customer service	2		1	1	2	3	5	1	6	8	7	3	2	6	6	6	4	2	8	9	4	4	2	6	7	8	6	2	5	1	1	3	3	3	1	1	2	3	2	2	3	4
R_esWoXL1bEEuhe4t	2013-10-21 23:21:43	2013-10-21 23:54:17	61	2	15	3	Retired	1	Piano	3	3	2	9	7	3	2	3	8	1	7	2	6	8	1	7	3	8	5	7	1	2	7	4	1	2	4	1	2	4	3	2	1	1	1	1	4	4	4	4
R_esY9dmGLqfkfWXb	2013-10-21 23:15:12	2013-10-21 23:42:39	39	2	15	4	Counselor	2		1	1	2	9	2	1	9	1	7	6	4	9	1	6	6	6	6	2	4	8	3	8	6	1	9	3	8	2	2	4	1	3	2	1	2	3	4	3	4	3
R_etDKbOTlcUzp6tv	2013-10-22 02:24:47	2013-10-22 02:45:06	22	2	15	3	RN	2		1	1	2	4	4	2	6	6	2	7	2	8	6	6	6	2	6	9	3	8	2	6	7	6	7	3	8	6	2	1	4	2	1	2	1	2	4	2	4	3
R_eURE6OnHXfx1GgR	2013-10-21 17:57:06	2013-10-21 18:46:22	64	2	15	3	Office Manager	2		1	2	2	6	6	7	4	4	6	4	6	4	6	5	3	7	4	6	6	6	6	3	5	6	3	6	5	6	2	4	4	2	3	1	2	3	1	3	4	4
R_eVG0VUMBNi9MZvv	2013-10-22 23:15:09	2013-10-22 23:41:18	39	1	16	3	insurance sales	1	guitar, trumpet, keyboards, bass guitar, flute	3	3	2	9	7	8	8	4	8	7	9	9	4	9	5	9	7	5	7	8	6	7	6	6	6	7	9	7	1	2	4	4	1	1	2	4	1	1	4	4
R_exrXQPHFGcx3IRD	2013-10-23 19:26:00	2013-10-23 19:55:24	20	1	15	2	Student	1	Guitar, Saxophone	4	4	2	7	4	7	7	5	5	4	7	8	6	5	6	8	8	5	5	4	7	7	6	6	3	7	6	6	2	1	2	3	1	1	1	3	4	3	4	3
R_eyTaDu6fqeVNXwN	2013-10-23 01:33:13	2013-10-23 01:48:53	19	1	15	2	STUDENT	1	TRUMPET	4	4	2	6	7	5	8	2	8	6	6	5	1	6	4	3	3	3	8	4	6	5	2	5	6	9	5	2	1	4	3	2	1	1	1	4	4	1	4	4
R_eyyw96ZflI2m2CV	2013-10-22 03:23:20	2013-10-22 04:00:49	45	2	2	2	Interviewer	2		1	1	2	9	8	3	7	3	9	6	7	3	4	7	9	9	4	7	9	6	8	2	7	8	6	9	4	1	1	4	4	1	2	2	1	3	4	4	2	4
t	2013-10-22 09:35:32	2013-10-23 01:23:22	23	2	15	2	student	1	Violin	4	4	2	4	5	6	6	3	3	5	9	4	4	5	3	9	3	5	2	6	7	5	4	6	4	5	4	4	3	2	2	3	2	1	3	2	3	4	2	3
[truncated: 323 more columns]
